# Supplementary material for: Evaluation of Spliceosome Protein SmD2 as a Potential Target for Cancer Therapy
Source: Int J Mol Sci. 2024 Dec 6;25(23):13131. doi: 10.3390/ijms252313131 (PMC11642717; doi:10.3390/ijms252313131)
Supplement: Supplementary file 1 [file ijms-25-13131-s001.zip]

Archive with 7 entries (7 files):
- Supplemental Figures.pdf
- Table S1. Pan-cancer analyses of SNRPD2 expression and survival.xlsx
- Table S2. Hallmark GSEA of SNRPD2 gene in LUAD and LUSC.xlsx
- Table S3. SNRPD2 dependency score and expression in Cancer Dependency Map dataset (RNAi and CRISPR).xlsx
- Table S4. SNRPD2's top 100 codependencies from CRISPR screens and gene ontology enrichment analysis.xlsx
- Table S5. Clustered genes with similar essentiality profiles to SNRPD2 RNAi and gene ontology enrichment analysis.xlsx
- Table S6. Anti-tumor drugs list used for SNRPD2 correlated response analysis.xlsx
