# Supplementary material for: Evaluation of Spliceosome Protein SmD2 as a Potential Target for Cancer Therapy
Source: Int J Mol Sci. 2024 Dec 6;25(23):13131. doi: 10.3390/ijms252313131 (PMC11642717; doi:10.3390/ijms252313131)
Supplement: Supplementary file 1 [file ijms-25-13131-s001.zip › Table S1. Pan-cancer analyses of SNRPD2 expression and survival.xlsx]

## Sheet: OS
Cancer	HR	HR.95L	HR.95H	pvalue
ACC	3.41562	1.69266	6.8924	0.00060524
BLCA	0.787139	0.599759	1.03306	0.084442
BRCA	0.703052	0.526999	0.937919	0.0165849
CESC	0.876877	0.600979	1.27943	0.495485
CHOL	0.877361	0.590813	1.30289	0.516654
COAD	0.963177	0.695887	1.33313	0.821025
DLBC	0.760015	0.268871	2.14832	0.604732
ESCA	1.09417	0.758411	1.57858	0.630337
GBM	0.991907	0.753131	1.30639	0.953884
HNSC	0.990089	0.813232	1.20541	0.920974
KICH	7.6351	1.61463	36.1041	0.0103365
KIRC	1.54853	1.19025	2.01467	0.00112535
KIRP	1.66294	0.990279	2.79252	0.0544765
LAML	1.47023	0.834273	2.59097	0.182468
LGG	2.2806	1.66854	3.11716	2.3283e-07
LIHC	1.10838	0.943676	1.30182	0.209971
LUAD	1.43109	1.16635	1.75592	0.000594077
LUSC	0.812141	0.672549	0.980706	0.0305847
MESO	2.32118	1.51194	3.56358	0.000118122
OV	0.931248	0.824416	1.05192	0.251909
PAAD	0.879549	0.597772	1.29415	0.514817
PCPG	0.559807	0.0750625	4.17497	0.571443
PRAD	1.02651	0.275983	3.81808	0.968856
READ	0.521953	0.20905	1.30321	0.163712
SARC	1.28117	0.928968	1.7669	0.130861
SKCM	1.33581	1.0063	1.77322	0.0451323
STAD	1.13376	0.873246	1.47201	0.345953
TGCT	0.173513	0.0216496	1.39064	0.0990623
THCA	1.00284	0.363221	2.7688	0.995635
THYM	0.506083	0.162796	1.57326	0.239237
UCEC	1.16517	0.746843	1.81782	0.500534
UCS	1.4785	0.900367	2.42786	0.122292
UVM	28.568	5.08037	160.644	0.000141971

## Sheet: PFI
Cancer	HR	HR.95L	HR.95H	pvalue
ACC	2.74898	1.56814	4.81899	0.000414297
BLCA	0.819273	0.620848	1.08112	0.158904
BRCA	0.978603	0.720983	1.32828	0.889641
CESC	0.911503	0.627545	1.32395	0.626593
CHOL	0.94011	0.618571	1.42879	0.772446
COAD	1.02587	0.770117	1.36657	0.861393
DLBC	1.17219	0.475979	2.88676	0.729711
ESCA	1.34216	0.946242	1.90374	0.0989182
GBM	0.943746	0.705816	1.26188	0.69607
HNSC	1.12154	0.912045	1.37915	0.276925
KICH	4.14472	1.2731	13.4936	0.0182313
KIRC	1.76331	1.36153	2.28366	1.71512e-05
KIRP	2.07806	1.3748	3.14107	0.000520281
LGG	1.63775	1.26793	2.11543	0.000158174
LIHC	1.16704	1.01544	1.34127	0.0295769
LUAD	1.27873	1.04193	1.56935	0.0186192
LUSC	0.892835	0.70659	1.12817	0.342297
MESO	2.00542	1.23639	3.2528	0.00480469
OV	0.961735	0.845589	1.09383	0.552404
PAAD	0.943645	0.647614	1.37499	0.762653
PCPG	1.11646	0.371445	3.35573	0.844463
PRAD	1.45619	0.932589	2.27376	0.0983313
READ	0.599123	0.265088	1.35407	0.218183
SARC	1.06719	0.810626	1.40496	0.643
SKCM	1.20346	0.952901	1.51991	0.119966
STAD	1.19012	0.896532	1.57985	0.228488
TGCT	1.41312	0.734014	2.72053	0.30081
THCA	1.1586	0.664981	2.01865	0.603279
THYM	0.805308	0.424422	1.52801	0.507589
UCEC	1.02262	0.725804	1.44083	0.89824
UCS	1.49077	0.919695	2.41643	0.105175
UVM	8.75701	1.969	38.9463	0.00437471
