# Supplementary material for: Evaluation of Spliceosome Protein SmD2 as a Potential Target for Cancer Therapy
Source: Int J Mol Sci. 2024 Dec 6;25(23):13131. doi: 10.3390/ijms252313131 (PMC11642717; doi:10.3390/ijms252313131)
Supplement: Supplementary file 1 [file ijms-25-13131-s001.zip › Table S2. Hallmark GSEA of SNRPD2 gene in LUAD and LUSC.xlsx]

## Sheet: LUAD_HM_GSEA
Description	SetSize	EnrichmentScore	NES	pvalue	Core_enrichment
HALLMARK_MYC_TARGETS_V1	200	0.740241	3.29629	1e-10	6633/6637/57819/2091/6141/6193/4830/5714/5245/10856/5691/5704/6204/2079/6632/10574/5901/10575/3015/6742/6175/4706/3336/3183/5688/5902/11331/10213/6188/51690/4085/6629/5683/51020/10054/5111/708/991/1019/3608/5984/1933/9377/1537/5478/8318/5685/10576/54107/6194/3251/3838/55651/890/51491/6626/4175/6428/6432/7531/6627/5687/11137/6146/10728/7298/65005/52/328/6187/10971/1854/5682/5690/7419/1973/9136/616…
HALLMARK_E2F_TARGETS	200	0.708441	3.15468	1e-10	84844/4830/6628/1164/56655/10535/1163/5901/3015/27338/10248/5902/332/10212/1033/57405/4085/3925/29089/5111/991/1019/983/5982/79019/79077/7083/9133/147841/3014/9212/6119/7153/3838/9232/55723/7374/4175/83461/55143/84316/9837/7884/79075/10635/1854/11340/23594/5983/10797/6241/9319/7283/898/9787/5558/11004/5036/5511/10528/3978/4605/6839/203068/6790/64785/4176/55635/3159/4171/5347/29127/1434/3148/10615…
HALLMARK_OXIDATIVE_PHOSPHORYLATION	200	0.696658	3.10221	1e-10	6183/65003/92609/26521/1329/9551/1340/518/64960/1347/51318/1337/5435/10632/9167/4711/4722/516/522/539/521/4696/26519/10975/4706/4713/9296/517/10476/4710/4190/4712/1349/11331/4714/4709/56993/7388/64963/1351/4704/4701/4708/29088/4707/26520/27089/4694/9377/1537/3028/8802/6390/4695/4718/7386/56945/509/1327/514/4702/4697/4728/533/27429/64981/4726/29796/506/10651/4700/581/515/10128/10063/7419/26517/292…
HALLMARK_MYC_TARGETS_V2	58	0.724239	2.72137	1e-10	56915/5245/51154/3336/92856/10244/1019/79077/29078/7374/51491/705/9136/6723/5036/10528/5347/54663/51388/3329/10733/23481/2193/4869/10196/11335/9238/7965/4173/23160/83743/56342/79050/4174/10199/79711/26354/6832/64216/80324
HALLMARK_DNA_REPAIR	150	0.60259	2.6243	1e-10	2067/4830/1716/5438/56655/6827/30834/5436/5435/5437/552900/7936/9978/5439/2958/10189/1603/5111/6881/5888/5982/5984/6119/7372/3251/6880/64976/6895/9533/404672/5557/7298/51082/5433/1854/5983/10063/29901/11130/5440/3978/5423/5985/8480/2959/55290/5424/4833/2237/23204/552900/2068/6834/10302/2879/25874/3704/11047/6118/2987/23649/4860/100/5434/11051/10959/30833/353/10289/22916/4350/7251/155382/8721/9328…
HALLMARK_G2M_CHECKPOINT	199	0.583026	2.59677	1e-10	1841/1164/6632/1163/3015/27338/332/10212/1033/4085/3925/10024/991/1019/51659/983/9133/8318/3014/9212/7153/1058/10293/3838/9232/890/11065/4175/3151/7272/55872/4751/23594/94239/699/51203/5558/11004/10403/22974/4605/6839/6790/3159/4171/5347/56992/10926/29127/8438/26271/990/3161/9156/10460/9055/51155/993/9493/10419/1111/3835/11104/1869/24137/9184/3832/10733/7371/5001/6118/23649/7112/6427/1736/4174/84…
HALLMARK_MTORC1_SIGNALING	200	0.542495	2.41573	1e-10	5704/10452/516/3336/10213/5693/10212/56902/5719/5478/5685/7167/3251/3145/7374/27101/2597/9521/8624/10797/699/6241/5684/7283/9136/57761/5706/6790/4171/5347/8894/993/8833/6472/2821/10682/2717/3329/29968/6184/6510/23165/5052/2023/4793/10987/26747/908/440/4860/5701/10622/6513/226/1649/23478/5861/3939/4173/5723/3308/5230/5464/5718/11333/205/10061/4074/10197/10963/6117/899/1719/2805/10989/871/81873/671…
HALLMARK_UNFOLDED_PROTEIN_RESPONSE	113	0.466151	1.95917	3.09e-06	56915/8815/1163/25804/27257/9775/6208/10113/1978/3014/10775/55651/51013/10797/1973/9136/10528/54512/10897/23404/10605/1662/29968/1054/4869/1965/58477/440/1736/23478/55272/6897/1974/9570/28972
HALLMARK_GLYCOLYSIS	200	0.420255	1.87139	2.04e-07	5704/26355/4190/4282/3925/983/5478/1058/7167/10456/51728/10112/6790/55635/6647/3161/2584/7295/6120/2023/5223/839/10007/226/2288/3939/5631/9048/5230/50814/10327/25796/6391/10616/5315/140838/8704/4191/205/1944/6888/26330/1468/2806/5351/8819/4678/2132/2805/638/112399/8614/6676/54982/5352/55276/2745/5165/5836/10058/29926/30001/53836/8702/51129/11285/4731/6781/8870/7360/7264/8277/54541/2729/26035/5917…
HALLMARK_REACTIVE_OXYGEN_SPECIES_PATHWAY	48	0.469449	1.71147	0.00382486	4710/4700/10542/475/6647/10549/9588/7295/2068/2512/5052/2879/51022/112398/7001/140809/1032/55829/10494/2936/2745
HALLMARK_UV_RESPONSE_UP	157	0.356786	1.55643	0.00114888	1175/5437/9296/1482/5984/637/3014/5702/54107/8836/898/7389/1515/116138/1017/2237/997/6184/1054/578/51083/440/80273/226/2288/5504/6897/10280/3337/10105/6782/11333/10963/836/5538/5471/6150/6474/1280/10948/10038/6415/6697/682/6870/10494/1267/262/10652/7277/7037/8692/80777/3301/6535/4885/1138
HALLMARK_SPERMATOGENESIS	134	0.358156	1.53765	0.00748033	7141/1033/983/5984/9133/6847/23397/165721/7272/116832/4751/8624/7247/699/7419/5620/11004/6790/10926/8161/5161/4291/2947/8852/1761/1047/7137/2146/3050/6888/26330/81570/3267/10038/10124/4889/83401/9892/56/6447/5443
HALLMARK_ADIPOGENESIS	200	0.300529	1.33825	0.0194862	1337/4722/539/10975/4706/4713/1349/1351/29088/27089/51805/23788/1537/8802/6390/10113/84274/29796/1652/84522/7384/6647/10935/483/83871/204/6510/2879/1891/4259/80273/226/1892/6391/10400/400916/2109/8884/25813/4191/6888/1468/9370/128338/1031/149685/10124/10989/4698/6576/10449/593/1717/4836/83549/5195/25979/27069/79071/123/56246/10010/51129/134147/7423/7086/7905/57017
HALLMARK_HEME_METABOLISM	198	-0.237787	-1.2636	0.0273095	66008/5909/8301/23305/23052/718/10158/23002/26020/847/1193/6397/831/114625/25897/1182/6007/2532/1510/4891/55810/759/23351/2996/2908/55589/8945/360/22936/8364/4329/6886/57610/9663/8867/7832/210/80853/535/26130/23112/2309/2035/220972/2145/10181/8991/51092/8850/54855/23365/7145
HALLMARK_TNFA_SIGNALING_VIA_NFKB	199	-0.242605	-1.29542	0.0162908	80149/3164/330/1880/2152/2354/4929/1827/960/150094/1435/23258/1316/4170/3383/9308/10221/7538/1326/5209/10957/7128/2355/2920/3976/4973/941/9034/10769/8013/3593/650/1958/5341/1959/9516/6776/57018/9120/595/55332/8660/5734/23308/2669/5142/1960/5187/10365/8613/2353/7185/23135/4790/7097/3575/604/7832/19/687/3572/5966/5791/10725
HALLMARK_APICAL_JUNCTION	200	-0.254108	-1.35596	0.00481179	5089/5747/4982/1739/1495/72/7410/3673/3383/10458/1384/6376/88/2200/1004/140885/7414/81607/4313/999/5335/6850/55742/83700/3636/1013/4478/8503/9672/1956/2533/8515/5728/57463/10000/5291/7087/257194/51466/1009/30835/51754/7059/54413/57863/1307/7082/5921/5097/91624/247/4627/7185/4763/947/1500/51208/4628/2037/7248/23114/9344/5310/5788/9353/7450/9459/3680/5175
HALLMARK_BILE_ACID_METABOLISM	112	-0.281821	-1.36318	0.0147959	8431/1718/1733/64577/10858/1581/654/54884/8630/847/114327/6256/20/27232/2053/3295/9962/23461/27284/225/6310/83752/29842/23417/2180/51703/19/4306/367/21/10351/23460/10350
HALLMARK_IL2_STAT5_SIGNALING	199	-0.269653	-1.43985	0.00232405	1435/5325/23258/1316/399/974/8320/9308/9261/3560/1326/3664/6402/3976/196/7494/8728/3563/650/2623/84525/79971/8809/3480/8477/975/8202/5732/6335/10075/254013/214/5745/177/7052/462/4135/4641/1522/9173/84230/64116/3482/10875/596/23075/83699/9910/81848/64332/8829/1154/659/3394/7185/285172/5243/3566/7133/5339/51284/5451/1233/3587/80760/26018/894/126669/6403/4582/825/64375/22807/6095/79026/3662/5727/558…
HALLMARK_COAGULATION	138	-0.29178	-1.47142	0.00359483	3673/710/2934/3697/629/2200/716/1638/4973/2159/2157/1361/4313/731/5627/7044/715/5341/7057/8609/1512/732/1191/718/4324/4485/10404/7056/164656/5028/2160/462/1803/8309/4048/3818/9104/1510/3075/5265/824/7078/717/1519/2811/5340/4035/7450/3426/2/5175/10411/10747
HALLMARK_MYOGENESIS	200	-0.281979	-1.50468	0.0002844	844/4620/4046/43/2878/165/3479/1384/2934/88/6840/624/1012/6709/1284/2775/22924/7135/23654/3270/7139/1756/25803/2702/1191/2065/25970/5348/6649/3679/845/23175/187/1160/4621/1674/8912/948/4641/6444/9659/8736/2273/4209/5837/26353/1146/1293/6442/7249/5507/89797/4638/4627/4303/5740/9215/3983/23604/11155/6764/859/2180/3801/4851/10580/115/4205/4208/3908/7433/4629
HALLMARK_COMPLEMENT	200	-0.283133	-1.51084	0.000228568	10600/710/4067/64167/3697/629/88/27445/9101/716/7128/4057/4179/1012/4973/2159/2157/1284/3660/27154/715/5341/1512/1191/718/4324/3988/10404/2219/164656/91133/7454/462/1803/948/1520/4048/3818/1380/3075/9806/3937/1509/5265/868/5580/80124/23414/54331/64145/717/160851/4855/3717/10019/3684/30819/55619/1519/10125/23348/2811/9732/5340/843/959/4035/23533/5294/1378/6935
HALLMARK_WNT_BETA_CATENIN_SIGNALING	42	-0.396181	-1.58671	0.00597909	6932/9612/8650/9794/4855/8313/85407/10023/4851/894/5727
HALLMARK_TGF_BETA_SIGNALING	54	-0.380743	-1.6179	0.00409134	7044/650/999/51592/7057/57154/9612/4092/7082/659/6711/2022/4091/331/6497/51742/28996/4053/324
HALLMARK_IL6_JAK_STAT3_SIGNALING	87	-0.349509	-1.63462	0.00181145	91/5781/64109/3725/56034/1230/7297/3690/355/960/3597/5770/1435/10254/1271/1326/9180/952/3454/3563/3561/3953/8809/3581/3594/6773/1441/948/5320/94/867/6774/3566/7133/3554/23765/7097/1439/3676/23533/2/3572
HALLMARK_ESTROGEN_RESPONSE_EARLY	200	-0.335553	-1.79055	8.98e-07	960/4477/55191/6584/5174/1952/84187/1836/2289/6542/107/6840/23254/9687/27134/5979/6509/7494/79875/8839/7869/9022/1997/6505/3480/23052/10160/55806/595/7466/5914/7052/23286/6337/10439/9060/6387/8645/1960/26353/596/26509/23030/9612/9214/55638/5420/1154/89797/2353/80004/57419/360/79083/55793/9846/3717/3983/9467/221/9620/10125/18/2444/2674/64919/11057/26018/4582/115/367/863/3572/23389/10395/21/6196/52…
HALLMARK_KRAS_SIGNALING_UP	200	-0.336463	-1.79541	8.58e-07	55107/685/6801/3936/7102/3673/4674/28951/10221/101/629/383/7128/9935/2995/3976/2517/8431/2254/80201/7869/3561/650/719/7139/7166/3689/55273/51199/6480/51311/1520/23136/3075/23268/8808/2115/54462/10418/9910/8829/2162/219333/84869/2982/951/3394/7185/867/5243/639/7851/25960/7133/1636/1240/2022/4214/9358/2324/90865/8404/163590/3575/4013/3587/2113/7813/894/6304/1794/5284/5175/5178/10320/54893/3018
HALLMARK_INFLAMMATORY_RESPONSE	200	-0.357854	-1.90956	4.62e-08	6004/92/4481/1880/3690/2357/2152/4224/6361/3656/10663/1435/1316/488/2015/4049/3383/8685/6542/7855/4067/6376/23601/3560/6401/9180/6402/8807/3976/196/4973/9034/3759/3454/3593/10316/719/8809/7096/4210/7439/255488/5732/5734/187/1441/6506/23308/1236/5724/3937/2550/5142/114548/4891/6892/27074/29933/7098/6504/5739/23095/3732/5027/1536/3566/10203/7133/7432/1240/9966/3554/64127/4790/8578/7097/8671/10125/3…
HALLMARK_HEDGEHOG_SIGNALING	36	-0.520074	-1.97213	0.000454614	7436/1021/2114/23493/7090/8828/43/1271/2735/1400/8861/6252/154796/8829/5921/4627/4763/6469/9620/5340/4983/5727/8633/1808
HALLMARK_UV_RESPONSE_DN	144	-0.467684	-2.37747	1e-10	11044/5332/25836/8997/4325/2202/8455/5293/6256/11030/55109/323/9863/5728/23229/23576/10000/5578/4092/26037/1859/3815/8613/8829/23469/2869/10516/7082/4781/2908/91746/8621/5797/5922/6310/5581/7049/5159/7799/4790/11343/1601/493/8476/57178/11099/4853/546/10659/23116/10395/861/7048/22884/23345

## Sheet: LUSC_HM_GSEA
Description	SetSize	EnrichmentScore	NES	pvalue	Core_enrichment
HALLMARK_MYC_TARGETS_V1	200	0.761755	3.6266	1e-10	6633/6141/6637/4830/10856/6193/4706/57819/5691/51690/4085/5901/11331/3183/6632/5685/3608/5245/55651/5688/5683/6742/6204/2079/3015/1537/9377/2091/10576/3336/5111/6175/10213/991/10574/6432/65005/3251/1019/8318/10575/10054/3838/1854/6146/6428/890/708/5902/6626/10728/52/7411/54107/6627/7203/6629/7298/7555/51020/11335/5250/5984/6188/5478/10987/4171/5687/9136/2739/5714/6194/5704/6128/11137/5425/1017/10…
HALLMARK_E2F_TARGETS	200	0.737377	3.51054	1e-10	4830/27338/332/1163/29089/4085/6119/5901/1164/56655/9133/84844/79077/7083/3015/147841/57405/6628/7374/10535/5111/9232/991/9837/983/3925/10635/51155/1019/7153/3978/3838/79075/79019/1033/3014/10248/1854/84316/83461/5889/55635/204/23594/5902/9212/4605/5424/55143/55723/9319/11200/6790/5983/5982/4171/10797/6839/1434/7112/7884/11004/993/10212/5558/25842/54962/10615/23165/9833/5425/1111/29127/5511/4175/…
HALLMARK_OXIDATIVE_PHOSPHORYLATION	200	0.727111	3.46166	1e-10	1337/27089/4706/65003/4695/517/1329/7388/64960/26521/9551/1340/1347/11331/516/26519/4696/10632/5435/4710/10476/1349/4704/10975/1350/4707/1537/9377/6183/4722/56993/3028/521/92609/4713/4694/8802/64963/9167/539/6390/4697/6391/518/2108/522/292/4708/1351/506/4712/10063/514/4718/4701/5250/1353/1345/4729/56945/51318/4724/29088/1327/7386/4711/515/4190/4714/9296/2879/1892/4702/581/26520/10128/509/10935/53…
HALLMARK_MYC_TARGETS_V2	58	0.751013	2.94304	1e-10	56915/51154/5245/79077/7374/3336/1019/11335/9136/64216/29078/10244/27346/92856/4869/83743/54663/5347/51491/10528/3329/705/6832/5036/26354/9238/51388/10733/7965/2193/6723/79050/81887/23481/4839/10196/3177/23160/79711/10199/4173/80324/8886/4174
HALLMARK_G2M_CHECKPOINT	199	0.615944	2.93143	1e-10	27338/332/1163/1841/4085/10024/1164/11065/6632/51659/9133/94239/3015/9232/4751/991/10293/983/3925/51155/1019/7153/8318/55872/7371/3838/1033/3014/890/23594/3151/9212/4605/1058/9156/5001/7272/8438/6790/4171/56992/6839/7112/11004/993/10212/5558/51203/1111/29127/699/4175/1869/10403/6427/8317/990/10926/26271/3161/22974/5347/9493/3835/9055/1736/6491/23649/57082/5885/6118/24137/3159/10733/10419/10051/10…
HALLMARK_DNA_REPAIR	150	0.625287	2.84898	1e-10	4830/2067/5436/6827/1716/6119/5438/56655/2958/5435/6880/10189/5111/25874/552900/30834/5440/3251/3978/6895/404672/5439/5437/1854/5557/5888/9978/8480/5424/10063/7298/51082/5985/5984/5983/5982/23204/11130/2879/7936/29901/2959/10959/1069/9533/7372/10302/51497/4833/6834/5433/1603/64976/6881/2987/2237/23649/2068/5423/5432/552900/6118/1479/353/55290/2967/11051/1161/8721/10623/10134/10946/3615/22916/8086…
HALLMARK_MTORC1_SIGNALING	200	0.504438	2.40155	1e-10	10452/516/5685/7374/3336/27101/10213/3251/56902/7167/10682/2597/6790/5478/9521/5684/10987/27230/4171/5719/10797/9136/6184/993/10212/6510/5693/441024/5704/23165/27346/8833/3145/699/8624/6241/5052/5347/5230/3329/7283/1719/5718/51377/7037/2821/23478/5706/5701/205/2023/440/10622/8894/6472/226/10963/6917/2936/3308/2717/10197/5464/2542/2232/7108/908/29968/79071/5723/2058/10989/2805/80777/928/26227/7960…
HALLMARK_UNFOLDED_PROTEIN_RESPONSE	113	0.47198	2.08801	7.11e-07	56915/1163/8815/25804/55651/6208/3014/55272/9775/51013/27230/10797/9136/1662/54512/10775/28972/58477/4869/10528/10113/23404/1736/10605/1974/9570/10897/23478/1978/440/27257/1973/5393/64924/29968/6897/1054
HALLMARK_FATTY_ACID_METABOLISM	157	0.359124	1.6499	0.000458249	131076/3015/3028/8802/158/6391/4282/10005/5805/9588/4190/58505/1892/39/6611/328/50814/2168/2271/1632/7390/5092/51478/9380/4913/4953/29781/226/6392/2639/4191/7389/10455/670/5162/3320/3052/3033/10961/2572/5720/23173/3420/874/79602/2954/4199/1371/3939/594
HALLMARK_SPERMATOGENESIS	135	0.358714	1.62256	0.00139017	7141/9133/4751/983/1033/8161/23397/7272/5984/6790/11004/4291/699/8624/10926/7247/7419/116832/148066/10047/3361/5161/1047/2146/64395/11144/7142/2947/4867/6888/10124/3010/51087/81570/11073/7137/3050/419/4225/9063/5261/254263/29118/5037/10693/83401/84779/51686/27344/56/7278/2571/55342/10880
HALLMARK_GLYCOLYSIS	200	0.338274	1.61047	0.000340956	10456/983/3925/51728/55635/6391/26355/7167/1058/4282/6790/5478/4190/6647/5704/1468/2288/3161/10112/5230/50814/10327/2584/5631/839/7295/205/2023/10007/226/26035/4191/5165/22796/2542/4678/2997/140838/2805/6888/4351/23443/10380/7264/3938/5315/4199/3939/5373/10776/6120/223/8704/11319/54982/90161/5224/10058/5033/9048/10616/5223/5352/2132/2806/9348/8702/5917/3417/4200/2539/8819/25796/1944/7360/9276/348…
HALLMARK_REACTIVE_OXYGEN_SPECIES_PATHWAY	48	0.419992	1.58185	0.0237118	4710/10542/9588/2879/6647/51022/5052/7001/4700/10549/2068/7295/2512/2936/475/112398
HALLMARK_ADIPOGENESIS	200	0.303888	1.44676	0.00464955	1337/27089/4706/1349/10975/1537/4722/51805/4713/8802/84274/539/6390/204/6391/84522/1351/29088/2879/1892/6647/6510/1652/1468/10935/29796/23788/7384/10113/593/2109/4698/4259/226/83871/9131/4191/80273/10400/3033/27069/79071/25813/10989/28512/6888/64225/10124/79602/134147/2184
HALLMARK_PEROXISOME	103	0.330451	1.43884	0.0198921	2067/7153/7555/10005/6647/2224/5052/51024/1022/8443/10478/60386/9270/4436/5828/10455/347734/1503/291/8800/51015/25824/390916/1381/5194/7276/774/8799/223/5825/3265/54982/5830/51179/3422/2172/60481/1891/23457/3418/1056/51/3417
HALLMARK_HEME_METABOLISM	198	-0.263205	-1.3476	0.0230397	2145/9663/9091/51274/6536/55030/55810/7779/2035/8031/6386/3386/10158/129642/212/5606/26130/63891/1193/1182/2993/56895/118/5526/25897/8945/360/2908/4354/1508/760/4635/286/210/571/4005/57610/535/8991/23052/1497/6886/10133/55589/6583/6397/54/831/2309/2996/8301/23002/66008/23351/7832/2995/718/22936/10181/220972/8867/23365/2623/2532/54855/8850/26020/7145/2994/51092
HALLMARK_KRAS_SIGNALING_DN	199	-0.283951	-1.4546	0.00346612	3852/7367/1952/55610/70/6707/5317/1907/27006/7038/10753/3593/9746/10964/3963/105375355/2668/57089/3851/7068/51302/1014/7441/6528/4842/50832/3351/57451/5071/778/8303/54842/3567/8647/6712/8823/91543/3955/4929/5626/10913/55220/7356/50489/6261/29842/5030/11254/51168/5795/79085/5625/941/10022/3750/5133/10734/1906/4599/7051/727/8115/57118/55315/5650/6262/7042/64137/83714/4210/3425/6414/9194/9127/8786/5…
HALLMARK_APOPTOSIS	160	-0.291849	-1.46224	0.00986548	3659/355/5970/595/2769/3489/837/5663/3958/351/2064/51330/3569/1647/10018/914/2934/5551/301/7076/834/552/3000/6574/960/7124/388/894/969/3669/331/330/1191/5327/3725/841/952/2069/4739/118/5526/90427/2012/650/7042/2878/3606/4000/6041/1634/4060/6709/54884/6093/929/1806/2149/6304/1387/8567/599/3482/7832/1026/5914/27250/1960/8837/3082/9890/857/7078/7077/4170/633/4616/4313/5611/4092/1540/10628/5330/5159
HALLMARK_APICAL_SURFACE	44	-0.393259	-1.5305	0.0238173	2683/351/102/11126/51458/4067/51738/146760/9696/2625/80274/3561/4118/2619/8406/55959/84632/7070/3560/202
HALLMARK_HYPOXIA	200	-0.300561	-1.53986	0.000925417	3725/10957/3036/10891/1956/3423/4015/2908/23764/7045/26118/6533/8406/4214/1634/5292/5066/9672/112464/5054/8991/5578/6518/10370/2353/5837/7043/8509/9469/8839/2309/2152/8553/7128/1026/3491/1490/5209/2203/284119/1843/9590/857/7052/2355/5155/1316/272/633/7538/3340/1289/8609/4627/2113
HALLMARK_HEDGEHOG_SIGNALING	36	-0.52393	-1.92836	0.000988143	23493/7436/7088/8851/6469/7422/1400/1021/5727/6585/8861/5371/43/7090/2735/2114/9289/4983/9620/5340/6252/7070/5921/1808/8828/8633/4627/8829
HALLMARK_ESTROGEN_RESPONSE_EARLY	200	-0.385719	-1.97615	9.26e-08	2274/360/89797/23254/4582/3717/9314/374/23030/27295/367/9620/7739/5420/7466/18/23389/64919/3983/2289/79875/9022/5029/1836/79083/23052/6505/7494/7074/56603/21/2353/7071/56944/2674/9060/8839/3572/8553/6387/26353/6840/9467/5914/10125/1960/5241/1154/4681/7052/863/11031/9846/9612/1997/9214/375449/57419/221/4299/115/26509/6196/10395
HALLMARK_INTERFERON_ALPHA_RESPONSE	97	-0.436669	-2.01702	3.46e-06	3660/135112/64135/79132/834/23070/91543/684/7726/7706/10437/567/55603/10379/51056/3433/3665/3669/64761/4599/11054/55601/841/55008/85363/3107/7453/6402/2634/9034/9830/716/10581/94240/54625/27074/3431/972/219285/6773/1435/54809/55281/85441/1997/3566/7318/10628
HALLMARK_ALLOGRAFT_REJECTION	200	-0.398577	-2.04202	1.12e-08	2000/3625/3117/914/5551/56253/10261/7076/3932/822/6363/43/4067/917/11184/6357/3109/4065/3586/7124/3551/3091/8807/567/207/3559/3122/894/9437/3665/23308/941/3558/7903/3135/3455/6356/50852/2069/924/1956/9734/4050/6891/7453/916/2634/3105/322/942/3117/586/7098/5199/3717/3561/919/3383/8477/7042/2833/2213/4318/3606/3594/3059/10333/7040/6892/3108/2316/8661/1230/1234/9450/3112/3976/3394/7070/7535/2149/384…
HALLMARK_IL2_STAT5_SIGNALING	199	-0.406216	-2.08093	2.74e-09	4907/3685/4050/10875/1493/8600/6402/7293/10924/5045/2012/29851/942/1522/8809/4582/4084/760/650/23764/285172/8477/399/84525/64116/5292/177/84230/6050/3976/9261/3394/7494/1326/7074/3560/5583/64332/975/8553/1291/974/8728/28996/81848/64375/3482/51284/5732/23075/1435/7185/1893/1154/5745/659/7133/7052/3563/1233/4641/2623/5243/1316/4643/3566/5339/3662/9173/79026/4616/825/80760/3587/6403/8829/126669
HALLMARK_ANGIOGENESIS	36	-0.57024	-2.09881	8.62e-05	4043/182/2260/7422/6275/351/350/5154/7076/5553/3714/894/3764/3685/7448/7410/5104/11167/4060/1462/7056/4973/10631/6578/1281/1290/4023/8829
HALLMARK_TGF_BETA_SIGNALING	54	-0.525991	-2.11924	6.96e-06	6574/4091/8412/4088/9241/331/1025/51742/5045/650/7044/3726/7082/7040/57154/5054/324/7071/56937/90/28996/659/6711/6497/11031/9612/7057/4092/4053/2022
HALLMARK_INTERFERON_GAMMA_RESPONSE	199	-0.448974	-2.29997	1e-10	4600/3663/3569/317649/6398/3117/7130/3660/64135/79132/5371/834/23070/91543/7412/684/7726/3075/7706/10437/3091/567/2841/10379/22914/8202/51056/3433/969/3665/2357/23586/3669/7903/3135/64761/3455/4599/11054/4940/6774/3123/55601/841/952/55008/7127/9934/10875/7453/26053/3105/942/3117/629/3717/55016/3383/4939/9830/716/10581/51735/94240/4792/8737/10068/54625/3106/6892/57674/5292/57823/3431/5770/9021/310…
HALLMARK_IL6_JAK_STAT3_SIGNALING	87	-0.521095	-2.35226	1.28e-08	6774/3953/3581/3725/9180/952/4050/3454/8809/3561/3594/10148/7040/5292/929/5770/9021/1230/1326/1438/3676/3572/5320/1441/6773/4615/64109/948/3601/3690/1435/1439/867/7133/3563/23765/94/7097/3566/3554/23533/2
HALLMARK_MYOGENESIS	200	-0.46143	-2.36404	1e-10	23175/375790/2548/7136/10014/10290/3688/3693/6261/7169/3490/22808/347/23654/25803/844/2314/1191/1134/3479/7139/3756/1675/1839/1346/7249/4851/4608/4303/89797/859/3270/4635/3679/2878/1384/4634/2775/5348/7040/6709/4632/5740/3316/3983/1012/11155/2180/6525/8038/8082/6444/5837/2273/1160/6678/8553/2170/7433/6876/4205/26353/948/6840/1026/4638/4629/4046/2702/9260/624/1306/10580/845/1292/6442/6764/11156/12…
HALLMARK_COMPLEMENT	200	-0.462175	-2.36786	1e-10	3660/4324/5341/868/64145/10404/7076/164656/3932/1051/4317/6283/834/4067/3003/3075/1848/2207/3697/8445/3816/51056/2153/3665/4048/8754/712/1191/5327/6810/2625/2793/7941/80124/54704/1512/714/5265/1508/629/978/760/3717/23764/3988/1380/716/4322/64167/27154/9806/4057/2219/391/5340/5292/1012/5054/2335/283/54331/30819/1520/1847/1604/2534/3937/4973/9732/1368/715/717/2152/2771/948/7128/5641/10938/718/23414…
HALLMARK_KRAS_SIGNALING_UP	200	-0.469619	-2.406	1e-10	11184/2048/2745/7852/9971/54893/50486/56729/3075/1848/2207/2517/54677/3290/894/10457/6004/55365/347/219333/23643/3481/330/5327/1149/2069/7139/28959/8808/7869/1839/9734/5649/23136/55273/2982/80201/101/2012/3673/5396/51311/629/5328/760/9314/650/3561/90865/4318/54462/4214/7476/55107/220/4013/5178/3976/3394/7805/3936/1520/5284/51199/1438/6324/7813/719/6304/1240/7462/9945/9935/7128/10221/2995/64123/71…
HALLMARK_APICAL_JUNCTION	200	-0.472843	-2.42251	1e-10	10290/3688/147/1002/1823/11096/3386/1013/5089/1001/9353/8754/7533/1265/24146/5728/6810/3914/10458/1956/3909/7410/51474/55742/3918/23562/51148/8935/4478/3673/942/6850/347902/3636/7045/3383/3675/4318/81/1384/23114/7087/2037/57555/7082/1500/7059/9672/51208/83700/3667/7070/6251/1462/30835/257194/1004/7106/10398/7122/54509/5921/2533/5880/9344/2771/8515/5788/72/3384/4628/1041/1307/5097/140885/7185/3680…
HALLMARK_COAGULATION	138	-0.511934	-2.50939	1e-10	4324/4320/2934/5341/301/10404/7076/164656/4317/1510/4316/3075/1848/3697/9948/4048/2243/8754/11098/9104/712/4314/726/344/1191/5327/1675/1512/5045/5265/3673/1508/10747/629/5328/23764/7044/732/4318/1361/716/1397/5340/5054/2335/2160/283/5654/2534/8309/7056/1513/4973/731/715/717/6678/2152/1311/5627/3690/5641/824/718/4323/2200/649/1519/5155/710/7078/3426/2811/4224/1803/7057/4313/8609/2159/5175/2/10411/…
HALLMARK_UV_RESPONSE_DN	144	-0.51462	-2.53849	1e-10	8613/7410/26037/2274/2908/8476/6541/8821/5999/6256/4052/7082/6310/5737/2202/5054/7799/3667/5578/10370/2534/4853/323/2152/5581/8553/11030/57178/493/3690/3491/861/5797/1843/4790/857/1281/5376/1290/1278/10659/22884/11343/5293/10516/1277/4092/11099/1601/8829/2869/5159/10395/7048/23345
HALLMARK_TNFA_SIGNALING_VIA_NFKB	199	-0.515868	-2.64265	1e-10	8870/7422/3593/6347/1846/1827/3659/5970/6515/595/5743/4791/1052/2526/5806/6385/2683/9592/1437/3569/8303/1647/7130/25816/7262/64135/5341/3604/1051/51278/23258/50486/960/7124/8061/4929/388/4088/23529/3433/9308/127544/969/23308/10769/941/23586/5606/10318/11182/1906/8660/330/10611/3371/3725/3914/10957/1959/7127/55332/2114/24145/8613/19/1839/9516/5328/4084/9314/650/23764/2354/3383/150094/9034/374/2920…
HALLMARK_INFLAMMATORY_RESPONSE	200	-0.561171	-2.87504	1e-10	3091/8807/10203/9153/2014/3386/969/3665/23308/6004/10316/2357/2015/1906/1440/7855/4049/366/9180/2069/6401/6369/623/9966/19/1839/3454/6402/3656/5099/4481/5996/8809/10507/7098/6541/4084/3383/7432/9034/10630/4210/3606/4792/6361/10148/391/27074/6892/8671/929/5029/5054/3976/2550/3678/5734/6098/23601/1318/6504/558/1604/3937/3560/6324/4973/719/1880/1536/1236/8685/2152/1240/1441/3601/7832/3690/1026/5732/…
HALLMARK_EPITHELIAL_MESENCHYMAL_TRANSITION	200	-0.5855	-2.99969	1e-10	9235/3688/960/3693/10085/2517/388/8572/7169/2014/4148/1301/2303/9353/4016/4314/115908/667/3371/3725/4907/7168/3685/6641/11010/2192/3909/23705/7171/4015/3918/4837/3673/5396/1809/7045/2619/374/5768/4017/11167/5999/1634/4060/7040/4256/1296/5054/2335/10979/2316/7070/2191/3678/8038/5654/7424/1462/26585/1303/4853/56937/1004/30008/6444/10631/10398/6678/6387/6876/10272/1311/50863/2669/2331/7128/3690/7431…
