# Supplementary material for: Evaluation of Spliceosome Protein SmD2 as a Potential Target for Cancer Therapy
Source: Int J Mol Sci. 2024 Dec 6;25(23):13131. doi: 10.3390/ijms252313131 (PMC11642717; doi:10.3390/ijms252313131)
Supplement: Supplementary file 1 [file ijms-25-13131-s001.zip › Table S3. SNRPD2 dependency score and expression in Cancer Dependency Map dataset (RNAi and CRISPR).xlsx]

## Sheet: dependency score and expression
Dataset	Depmap ID	Dependency Score	Cell Line Name	Lineage	Lineage Subtype	Expression Public 23Q4
RNAi (Achilles+DRIVE+Marcotte DEMETER2)	ACH-000001	-1.00688	NIHOVCAR3	Ovary/Fallopian Tube	Ovarian Epithelial Tumor	9.06474
RNAi (Achilles+DRIVE+Marcotte DEMETER2)	ACH-000003	-0.998208	CACO2	Bowel	Colorectal Adenocarcinoma	9.4407
RNAi (Achilles+DRIVE+Marcotte DEMETER2)	ACH-000007	-0.733886	LS513	Bowel	Colorectal Adenocarcinoma	9.4099
RNAi (Achilles+DRIVE+Marcotte DEMETER2)	ACH-000009	-0.904759	C2BBE1	Bowel	Colorectal Adenocarcinoma	9.41291
RNAi (Achilles+DRIVE+Marcotte DEMETER2)	ACH-000012	-1.05007	HCC827	Lung	Non-Small Cell Lung Cancer	9.37534
RNAi (Achilles+DRIVE+Marcotte DEMETER2)	ACH-000014	-1.03672	HS294T	Skin	Melanoma	10.1685
RNAi (Achilles+DRIVE+Marcotte DEMETER2)	ACH-000015	-1.40109	NCIH1581	Lung	Non-Small Cell Lung Cancer	9.48271
RNAi (Achilles+DRIVE+Marcotte DEMETER2)	ACH-000017	-1.06303	SKBR3	Breast	Invasive Breast Carcinoma	9.62518
RNAi (Achilles+DRIVE+Marcotte DEMETER2)	ACH-000019	-1.08685	MCF7	Breast	Invasive Breast Carcinoma	9.91198
RNAi (Achilles+DRIVE+Marcotte DEMETER2)	ACH-000021	-0.988896	NCIH1693	Lung	Non-Small Cell Lung Cancer	10.105
RNAi (Achilles+DRIVE+Marcotte DEMETER2)	ACH-000028	-1.06198	KPL1	Breast	Invasive Breast Carcinoma	9.76799
RNAi (Achilles+DRIVE+Marcotte DEMETER2)	ACH-000029	-1.0008	HCC827GR5	Lung	Non-Small Cell Lung Cancer	9.82868
RNAi (Achilles+DRIVE+Marcotte DEMETER2)	ACH-000030	-1.05296	PC14	Lung	Non-Small Cell Lung Cancer	9.73089
RNAi (Achilles+DRIVE+Marcotte DEMETER2)	ACH-000035	-0.981987	NCIH1650	Lung	Non-Small Cell Lung Cancer	10.1293
RNAi (Achilles+DRIVE+Marcotte DEMETER2)	ACH-000044	-0.239755	MDAMB134VI	Breast	Invasive Breast Carcinoma	9.87013
RNAi (Achilles+DRIVE+Marcotte DEMETER2)	ACH-000048	-1.13691	TOV112D	Ovary/Fallopian Tube	Ovarian Epithelial Tumor	9.85255
RNAi (Achilles+DRIVE+Marcotte DEMETER2)	ACH-000060	-1.103	PANC1005	Pancreas	Pancreatic Adenocarcinoma	10.2041
RNAi (Achilles+DRIVE+Marcotte DEMETER2)	ACH-000090	-1.03297	PC3	Prostate	Prostate Adenocarcinoma	9.25259
RNAi (Achilles+DRIVE+Marcotte DEMETER2)	ACH-000094	-0.795177	HPAFII	Pancreas	Pancreatic Adenocarcinoma	9.06286
RNAi (Achilles+DRIVE+Marcotte DEMETER2)	ACH-000097	-0.71231	ZR751	Breast	Invasive Breast Carcinoma	10.1648
RNAi (Achilles+DRIVE+Marcotte DEMETER2)	ACH-000103	-0.960324	CAOV4	Ovary/Fallopian Tube	Ovarian Epithelial Tumor	9.47632
RNAi (Achilles+DRIVE+Marcotte DEMETER2)	ACH-000109	-1.21083	NCIH3255	Lung	Non-Small Cell Lung Cancer	9.65335
RNAi (Achilles+DRIVE+Marcotte DEMETER2)	ACH-000110	-0.830151	NCCSTCK140	Esophagus/Stomach	Esophagogastric Adenocarcinoma	10.0414
RNAi (Achilles+DRIVE+Marcotte DEMETER2)	ACH-000111	-1.08444	HCC1187	Breast	Invasive Breast Carcinoma	9.29806
RNAi (Achilles+DRIVE+Marcotte DEMETER2)	ACH-000114	-0.955903	SU8686	Pancreas	Pancreatic Adenocarcinoma	8.14354
RNAi (Achilles+DRIVE+Marcotte DEMETER2)	ACH-000115	-0.98826	VCAP	Prostate	Prostate Adenocarcinoma	9.74997
RNAi (Achilles+DRIVE+Marcotte DEMETER2)	ACH-000117	-0.359424	EFM192A	Breast	Invasive Breast Carcinoma	10.1664
RNAi (Achilles+DRIVE+Marcotte DEMETER2)	ACH-000118	-0.921748	HUPT3	Pancreas	Pancreatic Adenocarcinoma	8.87513
RNAi (Achilles+DRIVE+Marcotte DEMETER2)	ACH-000121	-0.987623	NCIH2405	Lung	Non-Small Cell Lung Cancer	9.79177
RNAi (Achilles+DRIVE+Marcotte DEMETER2)	ACH-000123	-0.782701	COV434	Ovary/Fallopian Tube	Ovarian Epithelial Tumor	9.78372
RNAi (Achilles+DRIVE+Marcotte DEMETER2)	ACH-000132	-1.22964	JHOS2	Ovary/Fallopian Tube	Ovarian Epithelial Tumor	9.28584
RNAi (Achilles+DRIVE+Marcotte DEMETER2)	ACH-000138	-1.06577	CFPAC1	Pancreas	Pancreatic Adenocarcinoma	8.99901
RNAi (Achilles+DRIVE+Marcotte DEMETER2)	ACH-000139	-0.869411	PANC0327	Pancreas	Pancreatic Adenocarcinoma	9.25179
RNAi (Achilles+DRIVE+Marcotte DEMETER2)	ACH-000143	-0.901488	HCC2429	Lung	Non-Small Cell Lung Cancer	10.3827
RNAi (Achilles+DRIVE+Marcotte DEMETER2)	ACH-000147	-0.990077	T47D	Breast	Invasive Breast Carcinoma	9.00882
RNAi (Achilles+DRIVE+Marcotte DEMETER2)	ACH-000148	-1.3214	HS578T	Breast	Invasive Breast Carcinoma	9.10839
RNAi (Achilles+DRIVE+Marcotte DEMETER2)	ACH-000161	-0.950683	CORL105	Lung	Non-Small Cell Lung Cancer	9.72016
RNAi (Achilles+DRIVE+Marcotte DEMETER2)	ACH-000176	-0.993722	LOUNH91	Lung	Non-Small Cell Lung Cancer	9.78914
RNAi (Achilles+DRIVE+Marcotte DEMETER2)	ACH-000177	-1.55824	NCIH660	Prostate	Prostate Small Cell Carcinoma	8.58905
RNAi (Achilles+DRIVE+Marcotte DEMETER2)	ACH-000178	-0.9391	HS766T	Pancreas	Pancreatic Adenocarcinoma	9.26969
RNAi (Achilles+DRIVE+Marcotte DEMETER2)	ACH-000196	-0.832277	HCC1599	Breast	Invasive Breast Carcinoma	9.73125
RNAi (Achilles+DRIVE+Marcotte DEMETER2)	ACH-000212	-1.44344	CAL120	Breast	Invasive Breast Carcinoma	10.0434
RNAi (Achilles+DRIVE+Marcotte DEMETER2)	ACH-000216	-1.05588	JHESOAD1	Esophagus/Stomach	Esophagogastric Adenocarcinoma	8.89276
RNAi (Achilles+DRIVE+Marcotte DEMETER2)	ACH-000219	-0.748668	A375	Skin	Melanoma	10.5391
RNAi (Achilles+DRIVE+Marcotte DEMETER2)	ACH-000222	-0.975206	ASPC1	Pancreas	Pancreatic Adenocarcinoma	8.61243
RNAi (Achilles+DRIVE+Marcotte DEMETER2)	ACH-000223	-0.949698	HCC1937	Breast	Invasive Breast Carcinoma	9.79815
RNAi (Achilles+DRIVE+Marcotte DEMETER2)	ACH-000236	-0.911188	SW1417	Bowel	Colorectal Adenocarcinoma	10.5312
RNAi (Achilles+DRIVE+Marcotte DEMETER2)	ACH-000237	-1.213	JHOM1	Ovary/Fallopian Tube	Ovarian Epithelial Tumor	9.58299
RNAi (Achilles+DRIVE+Marcotte DEMETER2)	ACH-000239	-1.14535	HUG1N	Esophagus/Stomach	Esophagogastric Adenocarcinoma	9.24612
RNAi (Achilles+DRIVE+Marcotte DEMETER2)	ACH-000248	-0.947823	AU565	Breast	Invasive Breast Carcinoma	9.25948
RNAi (Achilles+DRIVE+Marcotte DEMETER2)	ACH-000251	-1.00692	NCIH2887	Lung	Non-Small Cell Lung Cancer	9.05148
RNAi (Achilles+DRIVE+Marcotte DEMETER2)	ACH-000257	-0.88073	CORL279	Lung	Lung Neuroendocrine Tumor	10.02
RNAi (Achilles+DRIVE+Marcotte DEMETER2)	ACH-000258	-1.25693	DU4475	Breast	Invasive Breast Carcinoma	9.56834
RNAi (Achilles+DRIVE+Marcotte DEMETER2)	ACH-000261	-1.05652	RERFLCAI	Lung	Non-Small Cell Lung Cancer	9.68815
RNAi (Achilles+DRIVE+Marcotte DEMETER2)	ACH-000264	-1.11657	CALU6	Lung	Non-Small Cell Lung Cancer	9.81065
RNAi (Achilles+DRIVE+Marcotte DEMETER2)	ACH-000265	-1.046	KP4	Pancreas	Pancreatic Adenocarcinoma	9.53288
RNAi (Achilles+DRIVE+Marcotte DEMETER2)	ACH-000270	-0.92475	HPAC	Pancreas	Pancreatic Adenocarcinoma	9.01002
RNAi (Achilles+DRIVE+Marcotte DEMETER2)	ACH-000276	-1.57099	HCC38	Breast	Invasive Breast Carcinoma	9.65759
RNAi (Achilles+DRIVE+Marcotte DEMETER2)	ACH-000277	-1.12764	HCC1419	Breast	Invasive Breast Carcinoma	9.45448
RNAi (Achilles+DRIVE+Marcotte DEMETER2)	ACH-000278	-0.976937	COV362	Ovary/Fallopian Tube	Ovarian Epithelial Tumor	9.40448
RNAi (Achilles+DRIVE+Marcotte DEMETER2)	ACH-000280	-0.813028	SNU840	Ovary/Fallopian Tube	Ovarian Epithelial Tumor	9.82397
RNAi (Achilles+DRIVE+Marcotte DEMETER2)	ACH-000281	-0.901972	KP2	Pancreas	Pancreatic Adenocarcinoma	9.68867
RNAi (Achilles+DRIVE+Marcotte DEMETER2)	ACH-000288	-0.871509	BT549	Breast	Invasive Breast Carcinoma	9.56948
RNAi (Achilles+DRIVE+Marcotte DEMETER2)	ACH-000290	-1.05764	NCIH209	Lung	Lung Neuroendocrine Tumor	9.90679
RNAi (Achilles+DRIVE+Marcotte DEMETER2)	ACH-000291	-0.508366	OV90	Ovary/Fallopian Tube	Ovarian Epithelial Tumor	10.5876
RNAi (Achilles+DRIVE+Marcotte DEMETER2)	ACH-000292	-0.994033	NCIH841	Lung	Lung Neuroendocrine Tumor	9.96924
RNAi (Achilles+DRIVE+Marcotte DEMETER2)	ACH-000303	-0.893467	SNU5	Esophagus/Stomach	Esophagogastric Adenocarcinoma	9.76952
RNAi (Achilles+DRIVE+Marcotte DEMETER2)	ACH-000304	-0.811482	WM115	Skin	Melanoma	9.46375
RNAi (Achilles+DRIVE+Marcotte DEMETER2)	ACH-000305	-1.2633	ECGI10	Esophagus/Stomach	Esophageal Squamous Cell Carcinoma	8.55063
RNAi (Achilles+DRIVE+Marcotte DEMETER2)	ACH-000308	-1.07832	EFO21	Ovary/Fallopian Tube	Ovarian Epithelial Tumor	8.34421
RNAi (Achilles+DRIVE+Marcotte DEMETER2)	ACH-000311	-0.791633	NCIH2122	Lung	Non-Small Cell Lung Cancer	9.76185
RNAi (Achilles+DRIVE+Marcotte DEMETER2)	ACH-000318	-1.01675	TE10	Esophagus/Stomach	Esophageal Squamous Cell Carcinoma	8.76218
RNAi (Achilles+DRIVE+Marcotte DEMETER2)	ACH-000320	-0.776595	PSN1	Pancreas	Pancreatic Adenocarcinoma	10.0381
RNAi (Achilles+DRIVE+Marcotte DEMETER2)	ACH-000322	-0.918188	HT144	Skin	Melanoma	10.3184
RNAi (Achilles+DRIVE+Marcotte DEMETER2)	ACH-000324	-0.952028	JHOC5	Ovary/Fallopian Tube	Ovarian Epithelial Tumor	9.7764
RNAi (Achilles+DRIVE+Marcotte DEMETER2)	ACH-000327	-0.831994	NCIH1395	Lung	Non-Small Cell Lung Cancer	8.46262
RNAi (Achilles+DRIVE+Marcotte DEMETER2)	ACH-000330	-1.07137	EFM19	Breast	Invasive Breast Carcinoma	9.73247
RNAi (Achilles+DRIVE+Marcotte DEMETER2)	ACH-000337	-1.08163	NCIH3122	Lung	Non-Small Cell Lung Cancer	9.73522
RNAi (Achilles+DRIVE+Marcotte DEMETER2)	ACH-000339	-0.958704	HCC461	Lung	Non-Small Cell Lung Cancer	9.37354
RNAi (Achilles+DRIVE+Marcotte DEMETER2)	ACH-000343	-1.78339	NCIH522	Lung	Non-Small Cell Lung Cancer	9.61403
RNAi (Achilles+DRIVE+Marcotte DEMETER2)	ACH-000347	-0.887482	QGP1	Pancreas	Pancreatic Neuroendocrine Tumor	9.745
RNAi (Achilles+DRIVE+Marcotte DEMETER2)	ACH-000349	-0.866949	HCC1500	Breast	Breast Ductal Carcinoma In Situ	10.3163
RNAi (Achilles+DRIVE+Marcotte DEMETER2)	ACH-000351	-1.01741	MKN1	Esophagus/Stomach	Esophagogastric Adenocarcinoma	9.33157
RNAi (Achilles+DRIVE+Marcotte DEMETER2)	ACH-000352	-0.773685	HCC1428	Breast	Invasive Breast Carcinoma	10.3579
RNAi (Achilles+DRIVE+Marcotte DEMETER2)	ACH-000353	-1.05824	TE15	Esophagus/Stomach	Esophageal Squamous Cell Carcinoma	9.16842
RNAi (Achilles+DRIVE+Marcotte DEMETER2)	ACH-000356	-0.791503	MKN45	Esophagus/Stomach	Esophagogastric Adenocarcinoma	9.96982
RNAi (Achilles+DRIVE+Marcotte DEMETER2)	ACH-000360	-1.073	NCIH508	Bowel	Colorectal Adenocarcinoma	8.69672
RNAi (Achilles+DRIVE+Marcotte DEMETER2)	ACH-000374	-0.981467	HCC1143	Breast	Invasive Breast Carcinoma	9.31739
RNAi (Achilles+DRIVE+Marcotte DEMETER2)	ACH-000378	-0.713637	NCIH647	Lung	Non-Small Cell Lung Cancer	10.9728
RNAi (Achilles+DRIVE+Marcotte DEMETER2)	ACH-000383	-0.889335	OE33	Esophagus/Stomach	Esophagogastric Adenocarcinoma	9.60255
RNAi (Achilles+DRIVE+Marcotte DEMETER2)	ACH-000390	-0.842176	LUDLU1	Lung	Non-Small Cell Lung Cancer	9.77619
RNAi (Achilles+DRIVE+Marcotte DEMETER2)	ACH-000392	-1.0093	CALU3	Lung	Non-Small Cell Lung Cancer	9.69556
RNAi (Achilles+DRIVE+Marcotte DEMETER2)	ACH-000395	-1.11819	NCIH520	Lung	Non-Small Cell Lung Cancer	9.56249
RNAi (Achilles+DRIVE+Marcotte DEMETER2)	ACH-000400	-1.04453	SKCO1	Bowel	Colorectal Adenocarcinoma	9.3468
RNAi (Achilles+DRIVE+Marcotte DEMETER2)	ACH-000401	-0.891463	COLO800	Skin	Melanoma	9.56035
RNAi (Achilles+DRIVE+Marcotte DEMETER2)	ACH-000404	-0.88967	K029AX	Skin	Melanoma	9.76575
RNAi (Achilles+DRIVE+Marcotte DEMETER2)	ACH-000414	-0.737544	NCIH1944	Lung	Non-Small Cell Lung Cancer	10.6793
RNAi (Achilles+DRIVE+Marcotte DEMETER2)	ACH-000416	-0.595983	NCIH838	Lung	Non-Small Cell Lung Cancer	11.3716
RNAi (Achilles+DRIVE+Marcotte DEMETER2)	ACH-000417	-0.89439	PANC0813	Pancreas	Pancreatic Adenocarcinoma	9.41794
RNAi (Achilles+DRIVE+Marcotte DEMETER2)	ACH-000421	-0.844472	SW837	Bowel	Colorectal Adenocarcinoma	9.68599
RNAi (Achilles+DRIVE+Marcotte DEMETER2)	ACH-000423	-1.02323	SKMEL3	Skin	Melanoma	9.72608
RNAi (Achilles+DRIVE+Marcotte DEMETER2)	ACH-000427	-0.948749	NCIN87	Esophagus/Stomach	Esophagogastric Adenocarcinoma	10.0059
RNAi (Achilles+DRIVE+Marcotte DEMETER2)	ACH-000430	-1.32065	TYKNU	Ovary/Fallopian Tube	Ovarian Epithelial Tumor	9.70264
RNAi (Achilles+DRIVE+Marcotte DEMETER2)	ACH-000431	-1.17531	NCIH1694	Lung	Lung Neuroendocrine Tumor	9.91958
RNAi (Achilles+DRIVE+Marcotte DEMETER2)	ACH-000434	-0.96842	NCIH1915	Lung	Non-Small Cell Lung Cancer	10.7297
RNAi (Achilles+DRIVE+Marcotte DEMETER2)	ACH-000438	-0.894123	LU65	Lung	Non-Small Cell Lung Cancer	10.3854
RNAi (Achilles+DRIVE+Marcotte DEMETER2)	ACH-000441	-0.613543	SH4	Skin	Melanoma	9.32897
RNAi (Achilles+DRIVE+Marcotte DEMETER2)	ACH-000444	-0.889506	LU99	Lung	Non-Small Cell Lung Cancer	10.3685
RNAi (Achilles+DRIVE+Marcotte DEMETER2)	ACH-000448	-0.829651	NCIH1666	Lung	Non-Small Cell Lung Cancer	9.28801
RNAi (Achilles+DRIVE+Marcotte DEMETER2)	ACH-000450	-1.0954	MELHO	Skin	Melanoma	10.0788
RNAi (Achilles+DRIVE+Marcotte DEMETER2)	ACH-000452	-1.04116	TE8	Esophagus/Stomach	Esophageal Squamous Cell Carcinoma	9.47438
RNAi (Achilles+DRIVE+Marcotte DEMETER2)	ACH-000454	-0.976956	HCC95	Lung	Non-Small Cell Lung Cancer	9.7789
RNAi (Achilles+DRIVE+Marcotte DEMETER2)	ACH-000458	-1.01104	CJM	Skin	Melanoma	8.66931
RNAi (Achilles+DRIVE+Marcotte DEMETER2)	ACH-000460	-0.616822	SNU8	Ovary/Fallopian Tube	Ovarian Epithelial Tumor	10.2297
RNAi (Achilles+DRIVE+Marcotte DEMETER2)	ACH-000463	-0.867704	NCIH460	Lung	Non-Small Cell Lung Cancer	9.72768
RNAi (Achilles+DRIVE+Marcotte DEMETER2)	ACH-000466	-1.14636	SNU216	Esophagus/Stomach	Esophagogastric Adenocarcinoma	9.54583
RNAi (Achilles+DRIVE+Marcotte DEMETER2)	ACH-000481	-0.808052	NCIH2170	Lung	Non-Small Cell Lung Cancer	10.4081
RNAi (Achilles+DRIVE+Marcotte DEMETER2)	ACH-000485	-0.899368	GSU	Esophagus/Stomach	Esophagogastric Adenocarcinoma	9.15699
RNAi (Achilles+DRIVE+Marcotte DEMETER2)	ACH-000488	-0.89694	TE11	Esophagus/Stomach	Esophageal Squamous Cell Carcinoma	9.32191
RNAi (Achilles+DRIVE+Marcotte DEMETER2)	ACH-000491	-0.997214	NCIH716	Bowel	Colorectal Adenocarcinoma	9.42059
RNAi (Achilles+DRIVE+Marcotte DEMETER2)	ACH-000496	-0.863951	NCIH1792	Lung	Non-Small Cell Lung Cancer	10.3804
RNAi (Achilles+DRIVE+Marcotte DEMETER2)	ACH-000506	-0.952529	NCIH146	Lung	Lung Neuroendocrine Tumor	9.95958
RNAi (Achilles+DRIVE+Marcotte DEMETER2)	ACH-000507	-1.08231	KE39	Esophagus/Stomach	Esophagogastric Adenocarcinoma	9.70446
RNAi (Achilles+DRIVE+Marcotte DEMETER2)	ACH-000508	-1.44325	CORL88	Lung	Lung Neuroendocrine Tumor	9.62491
RNAi (Achilles+DRIVE+Marcotte DEMETER2)	ACH-000510	-0.654568	NCIH1299	Lung	Non-Small Cell Lung Cancer	10.6662
RNAi (Achilles+DRIVE+Marcotte DEMETER2)	ACH-000511	-1.25512	CALU1	Lung	Non-Small Cell Lung Cancer	9.3802
RNAi (Achilles+DRIVE+Marcotte DEMETER2)	ACH-000515	-0.924275	HCC33	Lung	Lung Neuroendocrine Tumor	9.49328
RNAi (Achilles+DRIVE+Marcotte DEMETER2)	ACH-000521	-0.809108	NCIH2030	Lung	Non-Small Cell Lung Cancer	9.89633
RNAi (Achilles+DRIVE+Marcotte DEMETER2)	ACH-000524	-0.700389	KURAMOCHI	Ovary/Fallopian Tube	Ovarian Epithelial Tumor	9.60724
RNAi (Achilles+DRIVE+Marcotte DEMETER2)	ACH-000525	-1.05307	NCIH2171	Lung	Lung Neuroendocrine Tumor	10.3163
RNAi (Achilles+DRIVE+Marcotte DEMETER2)	ACH-000527	-0.828566	OVISE	Ovary/Fallopian Tube	Ovarian Epithelial Tumor	9.75562
RNAi (Achilles+DRIVE+Marcotte DEMETER2)	ACH-000528	-0.979061	ABC1	Lung	Non-Small Cell Lung Cancer	10.0058
RNAi (Achilles+DRIVE+Marcotte DEMETER2)	ACH-000530	-1.37877	DMS114	Lung	Lung Neuroendocrine Tumor	9.50188
RNAi (Achilles+DRIVE+Marcotte DEMETER2)	ACH-000535	-0.780053	BXPC3	Pancreas	Pancreatic Adenocarcinoma	10.3635
RNAi (Achilles+DRIVE+Marcotte DEMETER2)	ACH-000536	-0.961946	BT20	Breast	Invasive Breast Carcinoma	9.46354
RNAi (Achilles+DRIVE+Marcotte DEMETER2)	ACH-000538	-0.855607	HUTU80	Bowel	Small Bowel Cancer	10.0059
RNAi (Achilles+DRIVE+Marcotte DEMETER2)	ACH-000542	-0.796453	HEYA8	Ovary/Fallopian Tube	Ovarian Epithelial Tumor	10
RNAi (Achilles+DRIVE+Marcotte DEMETER2)	ACH-000550	-1.16108	IGR39	Skin	Melanoma	10.0713
RNAi (Achilles+DRIVE+Marcotte DEMETER2)	ACH-000552	-0.696104	HT29	Bowel	Colorectal Adenocarcinoma	10.3728
RNAi (Achilles+DRIVE+Marcotte DEMETER2)	ACH-000554	-0.306072	UACC893	Breast	Invasive Breast Carcinoma	9.05883
RNAi (Achilles+DRIVE+Marcotte DEMETER2)	ACH-000559	-1.10448	NCIH1836	Lung	Lung Neuroendocrine Tumor	9.91437
RNAi (Achilles+DRIVE+Marcotte DEMETER2)	ACH-000560	-1.20518	ECC10	Esophagus/Stomach	Esophagogastric Adenocarcinoma	10.0482
RNAi (Achilles+DRIVE+Marcotte DEMETER2)	ACH-000561	-1.39019	TDOTT	Esophagus/Stomach	Esophageal Squamous Cell Carcinoma	8.83204
RNAi (Achilles+DRIVE+Marcotte DEMETER2)	ACH-000563	-0.949221	EBC1	Lung	Non-Small Cell Lung Cancer	9.9678
RNAi (Achilles+DRIVE+Marcotte DEMETER2)	ACH-000568	-0.818926	UACC812	Breast	Invasive Breast Carcinoma	8.90213
RNAi (Achilles+DRIVE+Marcotte DEMETER2)	ACH-000572	-1.03307	G361	Skin	Melanoma	9.67002
RNAi (Achilles+DRIVE+Marcotte DEMETER2)	ACH-000573	-0.826764	MDAMB436	Breast	Invasive Breast Carcinoma	9.23192
RNAi (Achilles+DRIVE+Marcotte DEMETER2)	ACH-000575	-1.23138	HCC364	Lung	Non-Small Cell Lung Cancer	10.0767
RNAi (Achilles+DRIVE+Marcotte DEMETER2)	ACH-000579	-0.844397	UACC257	Skin	Melanoma	10.0682
RNAi (Achilles+DRIVE+Marcotte DEMETER2)	ACH-000580	-0.846149	C32	Skin	Melanoma	9.68115
RNAi (Achilles+DRIVE+Marcotte DEMETER2)	ACH-000582	-0.827305	COLO741	Skin	Melanoma	10.2745
RNAi (Achilles+DRIVE+Marcotte DEMETER2)	ACH-000585	-0.975024	EPLC272H	Lung	Non-Small Cell Lung Cancer	8.88487
RNAi (Achilles+DRIVE+Marcotte DEMETER2)	ACH-000586	-1.14047	NCIH1876	Lung	Lung Neuroendocrine Tumor	9.7957
RNAi (Achilles+DRIVE+Marcotte DEMETER2)	ACH-000587	-1.3116	NCIH1975	Lung	Non-Small Cell Lung Cancer	9.43375
RNAi (Achilles+DRIVE+Marcotte DEMETER2)	ACH-000589	-0.851578	NCIH1437	Lung	Non-Small Cell Lung Cancer	9.11004
RNAi (Achilles+DRIVE+Marcotte DEMETER2)	ACH-000596	-0.895475	LCLC97TM1	Lung	Non-Small Cell Lung Cancer	9.44785
RNAi (Achilles+DRIVE+Marcotte DEMETER2)	ACH-000601	-0.818738	MIAPACA2	Pancreas	Pancreatic Adenocarcinoma	10.4359
RNAi (Achilles+DRIVE+Marcotte DEMETER2)	ACH-000605	-1.00294	TE6	Esophagus/Stomach	Esophageal Squamous Cell Carcinoma	9.59076
RNAi (Achilles+DRIVE+Marcotte DEMETER2)	ACH-000608	-0.959967	COV644	Ovary/Fallopian Tube	Ovarian Epithelial Tumor	9.01528
RNAi (Achilles+DRIVE+Marcotte DEMETER2)	ACH-000614	-0.96279	RVH421	Skin	Melanoma	9.2702
RNAi (Achilles+DRIVE+Marcotte DEMETER2)	ACH-000617	-0.829387	OVCAR4	Ovary/Fallopian Tube	Ovarian Epithelial Tumor	10.0697
RNAi (Achilles+DRIVE+Marcotte DEMETER2)	ACH-000621	-2.63985	MDAMB157	Breast	Invasive Breast Carcinoma	9.20792
RNAi (Achilles+DRIVE+Marcotte DEMETER2)	ACH-000624	-0.856847	HCC1806	Breast	Breast Ductal Carcinoma In Situ	9.11244
RNAi (Achilles+DRIVE+Marcotte DEMETER2)	ACH-000627	-0.960849	LCLC103H	Lung	Non-Small Cell Lung Cancer	9.3429
RNAi (Achilles+DRIVE+Marcotte DEMETER2)	ACH-000632	-0.761484	HS944T	Skin	Melanoma	10.3835
RNAi (Achilles+DRIVE+Marcotte DEMETER2)	ACH-000633	-1.59802	FU97	Esophagus/Stomach	Esophagogastric Adenocarcinoma	10.3236
RNAi (Achilles+DRIVE+Marcotte DEMETER2)	ACH-000637	-0.97639	KYSE520	Esophagus/Stomach	Esophageal Squamous Cell Carcinoma	9.4315
RNAi (Achilles+DRIVE+Marcotte DEMETER2)	ACH-000638	-1.33874	NCIH441	Lung	Non-Small Cell Lung Cancer	8.87073
RNAi (Achilles+DRIVE+Marcotte DEMETER2)	ACH-000639	-0.952818	NCIH211	Lung	Lung Neuroendocrine Tumor	10.6108
RNAi (Achilles+DRIVE+Marcotte DEMETER2)	ACH-000643	-1.71091	HDQP1	Breast	Invasive Breast Carcinoma	8.95971
RNAi (Achilles+DRIVE+Marcotte DEMETER2)	ACH-000644	-0.911841	COLO829	Skin	Melanoma	9.71406
RNAi (Achilles+DRIVE+Marcotte DEMETER2)	ACH-000647	-1.20774	TE1	Esophagus/Stomach	Esophageal Squamous Cell Carcinoma	9.46203
RNAi (Achilles+DRIVE+Marcotte DEMETER2)	ACH-000651	-1.26466	SW620	Bowel	Colorectal Adenocarcinoma	10.1349
RNAi (Achilles+DRIVE+Marcotte DEMETER2)	ACH-000661	-0.692305	WM1799	Skin	Melanoma	9.35482
RNAi (Achilles+DRIVE+Marcotte DEMETER2)	ACH-000662	-0.984782	CORL23	Lung	Non-Small Cell Lung Cancer	9.79142
RNAi (Achilles+DRIVE+Marcotte DEMETER2)	ACH-000663	-0.916	OVTOKO	Ovary/Fallopian Tube	Ovarian Epithelial Tumor	9.27801
RNAi (Achilles+DRIVE+Marcotte DEMETER2)	ACH-000665	-1.07428	SKMES1	Lung	Non-Small Cell Lung Cancer	9.33184
RNAi (Achilles+DRIVE+Marcotte DEMETER2)	ACH-000666	-0.929226	NCIH1355	Lung	Non-Small Cell Lung Cancer	10.0358
RNAi (Achilles+DRIVE+Marcotte DEMETER2)	ACH-000667	-0.961089	HCC44	Lung	Non-Small Cell Lung Cancer	9.2576
RNAi (Achilles+DRIVE+Marcotte DEMETER2)	ACH-000668	-0.950299	HCC70	Breast	Invasive Breast Carcinoma	9.13132
RNAi (Achilles+DRIVE+Marcotte DEMETER2)	ACH-000672	-0.994691	IALM	Lung	Non-Small Cell Lung Cancer	10.1621
RNAi (Achilles+DRIVE+Marcotte DEMETER2)	ACH-000677	-1.14108	SW1573	Lung	Non-Small Cell Lung Cancer	9.61132
RNAi (Achilles+DRIVE+Marcotte DEMETER2)	ACH-000678	-1.04952	MKN7	Esophagus/Stomach	Esophagogastric Adenocarcinoma	9.52168
RNAi (Achilles+DRIVE+Marcotte DEMETER2)	ACH-000681	-0.718273	A549	Lung	Non-Small Cell Lung Cancer	10.2247
RNAi (Achilles+DRIVE+Marcotte DEMETER2)	ACH-000685	-0.831576	L33	Pancreas	Adenosquamous Carcinoma of the Pancreas	9.98684
RNAi (Achilles+DRIVE+Marcotte DEMETER2)	ACH-000688	-0.911236	OV7	Ovary/Fallopian Tube	Ovarian Epithelial Tumor	10.213
RNAi (Achilles+DRIVE+Marcotte DEMETER2)	ACH-000690	-0.95049	HCC2814	Lung	Non-Small Cell Lung Cancer	10.1655
RNAi (Achilles+DRIVE+Marcotte DEMETER2)	ACH-000693	-1.12697	KYSE180	Esophagus/Stomach	Esophageal Squamous Cell Carcinoma	9.59922
RNAi (Achilles+DRIVE+Marcotte DEMETER2)	ACH-000694	-1.25622	TE9	Esophagus/Stomach	Esophageal Squamous Cell Carcinoma	8.92333
RNAi (Achilles+DRIVE+Marcotte DEMETER2)	ACH-000696	-0.957624	OVCAR8	Ovary/Fallopian Tube	Ovarian Epithelial Tumor	9.74804
RNAi (Achilles+DRIVE+Marcotte DEMETER2)	ACH-000698	-1.0262	DMS53	Lung	Lung Neuroendocrine Tumor	9.46127
RNAi (Achilles+DRIVE+Marcotte DEMETER2)	ACH-000699	-0.939929	HCC1395	Breast	Invasive Breast Carcinoma	9.436
RNAi (Achilles+DRIVE+Marcotte DEMETER2)	ACH-000700	-1.24816	NCIH2882	Lung	Non-Small Cell Lung Cancer	10.105
RNAi (Achilles+DRIVE+Marcotte DEMETER2)	ACH-000701	-1.20119	RMUGS	Ovary/Fallopian Tube	Ovarian Epithelial Tumor	10.3867
RNAi (Achilles+DRIVE+Marcotte DEMETER2)	ACH-000704	-0.682398	OAW42	Ovary/Fallopian Tube	Ovarian Epithelial Tumor	10.312
RNAi (Achilles+DRIVE+Marcotte DEMETER2)	ACH-000706	-1.01131	EKVX	Lung	Non-Small Cell Lung Cancer	9.28536
RNAi (Achilles+DRIVE+Marcotte DEMETER2)	ACH-000710	-0.872705	NCIH854	Bowel	Colorectal Adenocarcinoma	9.6954
RNAi (Achilles+DRIVE+Marcotte DEMETER2)	ACH-000711	-0.823069	JIMT1	Breast	Invasive Breast Carcinoma	10.0034
RNAi (Achilles+DRIVE+Marcotte DEMETER2)	ACH-000713	-1.24235	CAOV3	Ovary/Fallopian Tube	Ovarian Epithelial Tumor	8.88111
RNAi (Achilles+DRIVE+Marcotte DEMETER2)	ACH-000717	-1.01835	COLO680N	Esophagus/Stomach	Esophageal Squamous Cell Carcinoma	9.28207
RNAi (Achilles+DRIVE+Marcotte DEMETER2)	ACH-000718	-1.10419	NCIH2291	Lung	Non-Small Cell Lung Cancer	9.67876
RNAi (Achilles+DRIVE+Marcotte DEMETER2)	ACH-000719	-0.834149	RMGI	Ovary/Fallopian Tube	Ovarian Epithelial Tumor	10.4407
RNAi (Achilles+DRIVE+Marcotte DEMETER2)	ACH-000722	-0.842778	SNUC1	Bowel	Colorectal Adenocarcinoma	9.49422
RNAi (Achilles+DRIVE+Marcotte DEMETER2)	ACH-000725	-1.14104	HCC202	Breast	Breast Ductal Carcinoma In Situ	9.37686
RNAi (Achilles+DRIVE+Marcotte DEMETER2)	ACH-000727	-1.09052	NCIH2066	Lung	Lung Neuroendocrine Tumor
RNAi (Achilles+DRIVE+Marcotte DEMETER2)	ACH-000730	-1.00779	SKMEL5	Skin	Melanoma	9.48438
RNAi (Achilles+DRIVE+Marcotte DEMETER2)	ACH-000736	-0.750747	SNU601	Esophagus/Stomach	Esophagogastric Adenocarcinoma	10.6716
RNAi (Achilles+DRIVE+Marcotte DEMETER2)	ACH-000744	-0.940987	NCIH1623	Lung	Non-Small Cell Lung Cancer	9.23031
RNAi (Achilles+DRIVE+Marcotte DEMETER2)	ACH-000746	-0.966738	GSS	Esophagus/Stomach	Esophagogastric Adenocarcinoma	9.49552
RNAi (Achilles+DRIVE+Marcotte DEMETER2)	ACH-000747	-0.880748	NCIH1703	Lung	Non-Small Cell Lung Cancer	9.69843
RNAi (Achilles+DRIVE+Marcotte DEMETER2)	ACH-000749	-0.900321	DMS273	Lung	Lung Neuroendocrine Tumor	10.4753
RNAi (Achilles+DRIVE+Marcotte DEMETER2)	ACH-000750	-0.975543	LOXIMVI	Skin	Melanoma	9.97197
RNAi (Achilles+DRIVE+Marcotte DEMETER2)	ACH-000752	-1.40185	NCIH196	Lung	Lung Neuroendocrine Tumor	8.85365
RNAi (Achilles+DRIVE+Marcotte DEMETER2)	ACH-000755	-0.920563	HCC2218	Breast	Breast Ductal Carcinoma In Situ	9.53699
RNAi (Achilles+DRIVE+Marcotte DEMETER2)	ACH-000757	-0.987263	A427	Lung	Non-Small Cell Lung Cancer	9.65878
RNAi (Achilles+DRIVE+Marcotte DEMETER2)	ACH-000759	-1.04184	MDAMB175VII	Breast	Invasive Breast Carcinoma	8.79168
RNAi (Achilles+DRIVE+Marcotte DEMETER2)	ACH-000765	-0.923911	WM983B	Skin	Melanoma	9.59029
RNAi (Achilles+DRIVE+Marcotte DEMETER2)	ACH-000766	-1.72749	NCIH1648	Lung	Non-Small Cell Lung Cancer	9.03127
RNAi (Achilles+DRIVE+Marcotte DEMETER2)	ACH-000767	-0.992534	NCIH526	Lung	Lung Neuroendocrine Tumor	9.80534
RNAi (Achilles+DRIVE+Marcotte DEMETER2)	ACH-000768	-0.862151	MDAMB231	Breast	Invasive Breast Carcinoma	9.8343
RNAi (Achilles+DRIVE+Marcotte DEMETER2)	ACH-000769	-0.907806	LK2	Lung	Non-Small Cell Lung Cancer	10.0686
RNAi (Achilles+DRIVE+Marcotte DEMETER2)	ACH-000774	-0.883955	RERFLCAD2	Lung	Non-Small Cell Lung Cancer	9.00658
RNAi (Achilles+DRIVE+Marcotte DEMETER2)	ACH-000775	-0.997916	NCIH727	Lung	Lung Neuroendocrine Tumor	8.6792
RNAi (Achilles+DRIVE+Marcotte DEMETER2)	ACH-000777	-0.711653	KYSE30	Esophagus/Stomach	Esophageal Squamous Cell Carcinoma	9.54495
RNAi (Achilles+DRIVE+Marcotte DEMETER2)	ACH-000780	-0.880591	NCIH1105	Lung	Lung Neuroendocrine Tumor	9.54352
RNAi (Achilles+DRIVE+Marcotte DEMETER2)	ACH-000781	-0.84418	NCIH2023	Lung	Non-Small Cell Lung Cancer	10.2073
RNAi (Achilles+DRIVE+Marcotte DEMETER2)	ACH-000783	-0.867419	CAMA1	Breast	Invasive Breast Carcinoma	9.48037
RNAi (Achilles+DRIVE+Marcotte DEMETER2)	ACH-000784	-0.896505	KYSE70	Esophagus/Stomach	Esophageal Squamous Cell Carcinoma	8.95661
RNAi (Achilles+DRIVE+Marcotte DEMETER2)	ACH-000785	-1.14277	NCIH2126	Lung	Non-Small Cell Lung Cancer	9.3134
RNAi (Achilles+DRIVE+Marcotte DEMETER2)	ACH-000787	-1.13322	LXF289	Lung	Non-Small Cell Lung Cancer	8.14685
RNAi (Achilles+DRIVE+Marcotte DEMETER2)	ACH-000788	-0.790574	A2058	Skin	Melanoma	9.99676
RNAi (Achilles+DRIVE+Marcotte DEMETER2)	ACH-000790	-0.890381	SHP77	Lung	Lung Neuroendocrine Tumor	10.0156
RNAi (Achilles+DRIVE+Marcotte DEMETER2)	ACH-000793	-0.926916	KATOIII	Esophagus/Stomach	Esophagogastric Adenocarcinoma	9.86774
RNAi (Achilles+DRIVE+Marcotte DEMETER2)	ACH-000805	-1.00515	COLO679	Skin	Melanoma	9.62423
RNAi (Achilles+DRIVE+Marcotte DEMETER2)	ACH-000811	-1.20709	SKOV3	Ovary/Fallopian Tube	Ovarian Epithelial Tumor	9.89373
RNAi (Achilles+DRIVE+Marcotte DEMETER2)	ACH-000812	-1.13206	COLO783	Skin	Melanoma	10.0146
RNAi (Achilles+DRIVE+Marcotte DEMETER2)	ACH-000818	-0.599438	BT483	Breast	Invasive Breast Carcinoma	8.92309
RNAi (Achilles+DRIVE+Marcotte DEMETER2)	ACH-000823	-0.811915	KYSE140	Esophagus/Stomach	Esophageal Squamous Cell Carcinoma	9.67731
RNAi (Achilles+DRIVE+Marcotte DEMETER2)	ACH-000824	-0.807762	KYSE510	Esophagus/Stomach	Esophageal Squamous Cell Carcinoma	10.0174
RNAi (Achilles+DRIVE+Marcotte DEMETER2)	ACH-000826	-1.08894	CAL12T	Lung	Non-Small Cell Lung Cancer	9.33094
RNAi (Achilles+DRIVE+Marcotte DEMETER2)	ACH-000827	-0.76138	WM793	Skin	Melanoma	9.46457
RNAi (Achilles+DRIVE+Marcotte DEMETER2)	ACH-000828	-0.91991	ZR7530	Breast	Invasive Breast Carcinoma	9.62277
RNAi (Achilles+DRIVE+Marcotte DEMETER2)	ACH-000837	-0.980872	NCIH322	Lung	Non-Small Cell Lung Cancer	9.13965
RNAi (Achilles+DRIVE+Marcotte DEMETER2)	ACH-000840	-1.20638	HCC366	Lung	Non-Small Cell Lung Cancer	10.2178
RNAi (Achilles+DRIVE+Marcotte DEMETER2)	ACH-000841	-1.05319	NCIH2087	Lung	Non-Small Cell Lung Cancer	8.24926
RNAi (Achilles+DRIVE+Marcotte DEMETER2)	ACH-000842	-0.965896	SW480	Bowel	Colorectal Adenocarcinoma	10.5769
RNAi (Achilles+DRIVE+Marcotte DEMETER2)	ACH-000845	-0.687129	NCIH1373	Lung	Non-Small Cell Lung Cancer	9.35694
RNAi (Achilles+DRIVE+Marcotte DEMETER2)	ACH-000847	-1.72052	HGC27	Esophagus/Stomach	Esophagogastric Adenocarcinoma	9.6312
RNAi (Achilles+DRIVE+Marcotte DEMETER2)	ACH-000849	-0.972711	MDAMB468	Breast	Invasive Breast Carcinoma	9.19227
RNAi (Achilles+DRIVE+Marcotte DEMETER2)	ACH-000851	-0.979685	MORCPR	Lung	Non-Small Cell Lung Cancer	9.05213
RNAi (Achilles+DRIVE+Marcotte DEMETER2)	ACH-000853	-1.15673	NCIH661	Lung	Non-Small Cell Lung Cancer	9.53557
RNAi (Achilles+DRIVE+Marcotte DEMETER2)	ACH-000855	-0.840432	KYSE150	Esophagus/Stomach	Esophageal Squamous Cell Carcinoma	10.206
RNAi (Achilles+DRIVE+Marcotte DEMETER2)	ACH-000856	-1.02763	CAL51	Breast	Invasive Breast Carcinoma	9.59811
RNAi (Achilles+DRIVE+Marcotte DEMETER2)	ACH-000857	-0.719509	CAL851	Breast	Invasive Breast Carcinoma	9.15223
RNAi (Achilles+DRIVE+Marcotte DEMETER2)	ACH-000858	-1.01875	KNS62	Lung	Non-Small Cell Lung Cancer	8.62976
RNAi (Achilles+DRIVE+Marcotte DEMETER2)	ACH-000859	-0.972419	HCC1954	Breast	Breast Ductal Carcinoma In Situ	10.2288
RNAi (Achilles+DRIVE+Marcotte DEMETER2)	ACH-000860	-0.953624	NCIH358	Lung	Non-Small Cell Lung Cancer	9.68347
RNAi (Achilles+DRIVE+Marcotte DEMETER2)	ACH-000861	-0.679756	HOP62	Lung	Non-Small Cell Lung Cancer	11.6177
RNAi (Achilles+DRIVE+Marcotte DEMETER2)	ACH-000865	-1.00747	KYSE450	Esophagus/Stomach	Esophageal Squamous Cell Carcinoma	9.62013
RNAi (Achilles+DRIVE+Marcotte DEMETER2)	ACH-000866	-0.948852	NCIH1048	Lung	Lung Neuroendocrine Tumor	9.85608
RNAi (Achilles+DRIVE+Marcotte DEMETER2)	ACH-000867	-0.897979	CHAGOK1	Lung	Non-Small Cell Lung Cancer	9.7698
RNAi (Achilles+DRIVE+Marcotte DEMETER2)	ACH-000869	-0.927278	NCIH1568	Lung	Non-Small Cell Lung Cancer	9.66393
RNAi (Achilles+DRIVE+Marcotte DEMETER2)	ACH-000872	-1.11296	HCC515	Lung	Non-Small Cell Lung Cancer	8.87845
RNAi (Achilles+DRIVE+Marcotte DEMETER2)	ACH-000876	-1.27061	MDAMB415	Breast	Invasive Breast Carcinoma	9.04147
RNAi (Achilles+DRIVE+Marcotte DEMETER2)	ACH-000878	-0.930342	HCC15	Lung	Non-Small Cell Lung Cancer	9.90941
RNAi (Achilles+DRIVE+Marcotte DEMETER2)	ACH-000880	-0.852693	AGS	Esophagus/Stomach	Esophagogastric Adenocarcinoma	10.2328
RNAi (Achilles+DRIVE+Marcotte DEMETER2)	ACH-000881	-0.777586	MELJUSO	Skin	Melanoma	10.2105
RNAi (Achilles+DRIVE+Marcotte DEMETER2)	ACH-000882	-1.07227	IGR1	Skin	Melanoma	10.0992
RNAi (Achilles+DRIVE+Marcotte DEMETER2)	ACH-000884	-0.824471	MDAMB435S	Skin	Melanoma	10.3767
RNAi (Achilles+DRIVE+Marcotte DEMETER2)	ACH-000885	-0.854381	TOV21G	Ovary/Fallopian Tube	Ovarian Epithelial Tumor	9.80256
RNAi (Achilles+DRIVE+Marcotte DEMETER2)	ACH-000886	-0.841699	NCIH2009	Lung	Non-Small Cell Lung Cancer	10.2505
RNAi (Achilles+DRIVE+Marcotte DEMETER2)	ACH-000890	-1.58637	SW1271	Lung	Lung Neuroendocrine Tumor	9.74712
RNAi (Achilles+DRIVE+Marcotte DEMETER2)	ACH-000898	-1.06849	SNU719	Esophagus/Stomach	Esophagogastric Adenocarcinoma	9.69523
RNAi (Achilles+DRIVE+Marcotte DEMETER2)	ACH-000899	-1.07674	WM88	Skin	Melanoma	9.75651
RNAi (Achilles+DRIVE+Marcotte DEMETER2)	ACH-000900	-0.928305	NCIH23	Lung	Non-Small Cell Lung Cancer	9.55813
RNAi (Achilles+DRIVE+Marcotte DEMETER2)	ACH-000901	-1.06712	HCC1359	Lung	Non-Small Cell Lung Cancer	9.64827
RNAi (Achilles+DRIVE+Marcotte DEMETER2)	ACH-000902	-1.29259	CAL148	Breast	Invasive Breast Carcinoma	10.2126
RNAi (Achilles+DRIVE+Marcotte DEMETER2)	ACH-000906	-0.987248	ES2	Ovary/Fallopian Tube	Ovarian Epithelial Tumor	9.89174
RNAi (Achilles+DRIVE+Marcotte DEMETER2)	ACH-000910	-1.13414	MDAMB453	Breast	Invasive Breast Carcinoma	9.70562
RNAi (Achilles+DRIVE+Marcotte DEMETER2)	ACH-000911	-0.973551	NUGC3	Esophagus/Stomach	Esophagogastric Adenocarcinoma	9.7526
RNAi (Achilles+DRIVE+Marcotte DEMETER2)	ACH-000912	-1.1184	NCIH2286	Lung	Lung Neuroendocrine Tumor	8.66743
RNAi (Achilles+DRIVE+Marcotte DEMETER2)	ACH-000915	-0.911824	IPC298	Skin	Melanoma	10.3029
RNAi (Achilles+DRIVE+Marcotte DEMETER2)	ACH-000917	-0.851517	TE4	Esophagus/Stomach	Esophageal Squamous Cell Carcinoma	8.92059
RNAi (Achilles+DRIVE+Marcotte DEMETER2)	ACH-000919	-0.909906	IM95	Esophagus/Stomach	Esophagogastric Adenocarcinoma	9.55232
RNAi (Achilles+DRIVE+Marcotte DEMETER2)	ACH-000921	-0.809875	NCIH157DM	Lung	Non-Small Cell Lung Cancer	10.3759
RNAi (Achilles+DRIVE+Marcotte DEMETER2)	ACH-000926	-0.943773	HT55	Bowel	Colorectal Adenocarcinoma	10.0731
RNAi (Achilles+DRIVE+Marcotte DEMETER2)	ACH-000927	-1.17245	BT474	Breast	Invasive Breast Carcinoma	9.42559
RNAi (Achilles+DRIVE+Marcotte DEMETER2)	ACH-000929	-0.903126	NCIH2110	Lung	Non-Small Cell Lung Cancer	9.20657
RNAi (Achilles+DRIVE+Marcotte DEMETER2)	ACH-000930	-2.1194	HCC1569	Breast	Invasive Breast Carcinoma	9.25656
RNAi (Achilles+DRIVE+Marcotte DEMETER2)	ACH-000934	-1.23973	MDAMB361	Breast	Invasive Breast Carcinoma	9.63749
RNAi (Achilles+DRIVE+Marcotte DEMETER2)	ACH-000936	-0.9721	EFO27	Ovary/Fallopian Tube	Ovarian Epithelial Tumor	9.451
RNAi (Achilles+DRIVE+Marcotte DEMETER2)	ACH-000943	-0.711766	RKO	Bowel	Colorectal Adenocarcinoma	10.616
RNAi (Achilles+DRIVE+Marcotte DEMETER2)	ACH-000945	-1.10988	NCIH650	Lung	Non-Small Cell Lung Cancer	10.1025
RNAi (Achilles+DRIVE+Marcotte DEMETER2)	ACH-000948	-0.948563	2313287	Esophagus/Stomach	Esophagogastric Adenocarcinoma	8.68947
RNAi (Achilles+DRIVE+Marcotte DEMETER2)	ACH-000950	-0.873532	LOVO	Bowel	Colorectal Adenocarcinoma	9.68018
RNAi (Achilles+DRIVE+Marcotte DEMETER2)	ACH-000952	-0.884268	MDAPCA2B	Prostate	Prostate Adenocarcinoma	9.72404
RNAi (Achilles+DRIVE+Marcotte DEMETER2)	ACH-000956	-1.02203	22RV1	Prostate	Prostate Adenocarcinoma	9.90892
RNAi (Achilles+DRIVE+Marcotte DEMETER2)	ACH-000957	-0.976964	LS180	Bowel	Colorectal Adenocarcinoma	9.62784
RNAi (Achilles+DRIVE+Marcotte DEMETER2)	ACH-000958	-1.08712	SW48	Bowel	Colorectal Adenocarcinoma	8.71644
RNAi (Achilles+DRIVE+Marcotte DEMETER2)	ACH-000962	-1.11804	OC314	Ovary/Fallopian Tube	Ovarian Epithelial Tumor	9.91801
RNAi (Achilles+DRIVE+Marcotte DEMETER2)	ACH-000966	-1.00638	IGROV1	Ovary/Fallopian Tube	Ovarian Epithelial Tumor	9.82442
RNAi (Achilles+DRIVE+Marcotte DEMETER2)	ACH-000967	-0.68509	SNUC2A	Bowel	Colorectal Adenocarcinoma	9.41433
RNAi (Achilles+DRIVE+Marcotte DEMETER2)	ACH-000969	-0.950765	KM12	Bowel	Colorectal Adenocarcinoma	10.398
RNAi (Achilles+DRIVE+Marcotte DEMETER2)	ACH-000971	-0.87546	HCT116	Bowel	Colorectal Adenocarcinoma	10.0565
RNAi (Achilles+DRIVE+Marcotte DEMETER2)	ACH-000975	-1.13439	HCC2450	Lung	Non-Small Cell Lung Cancer	9.3672
RNAi (Achilles+DRIVE+Marcotte DEMETER2)	ACH-000977	-0.937747	LNCAPCLONEFGC	Prostate	Prostate Adenocarcinoma	9.10274
RNAi (Achilles+DRIVE+Marcotte DEMETER2)	ACH-000979	-1.01763	DU145	Prostate	Prostate Adenocarcinoma
RNAi (Achilles+DRIVE+Marcotte DEMETER2)	ACH-000980	-0.894538	NCIH1155	Lung	Non-Small Cell Lung Cancer	10.1697
RNAi (Achilles+DRIVE+Marcotte DEMETER2)	ACH-000982	-0.904588	GP2D	Bowel	Colorectal Adenocarcinoma	9.86491
RNAi (Achilles+DRIVE+Marcotte DEMETER2)	ACH-000985	-1.32883	LS411N	Bowel	Colorectal Adenocarcinoma	9.49183
RNAi (Achilles+DRIVE+Marcotte DEMETER2)	ACH-000987	-0.909453	MEWO	Skin	Melanoma	10.0819
RNAi (Achilles+DRIVE+Marcotte DEMETER2)	ACH-001039	-0.997206	COLO205	Bowel	Colorectal Adenocarcinoma
RNAi (Achilles+DRIVE+Marcotte DEMETER2)	ACH-001041	-1.23595	CHL1DM	Skin	Melanoma	9.62384
RNAi (Achilles+DRIVE+Marcotte DEMETER2)	ACH-001048	-1.01858	COV504	Ovary/Fallopian Tube	Ovarian Epithelial Tumor	9.64956
RNAi (Achilles+DRIVE+Marcotte DEMETER2)	ACH-001061	-1.17418	DLD1	Bowel	Colorectal Adenocarcinoma	10.1411
RNAi (Achilles+DRIVE+Marcotte DEMETER2)	ACH-001065	-0.983576	EVSAT	Breast	Invasive Breast Carcinoma
RNAi (Achilles+DRIVE+Marcotte DEMETER2)	ACH-001075	-0.773043	NCIH292	Lung	Non-Small Cell Lung Cancer	8.69519
RNAi (Achilles+DRIVE+Marcotte DEMETER2)	ACH-001088	-1.13208	HLC1	Lung	Non-Small Cell Lung Cancer
RNAi (Achilles+DRIVE+Marcotte DEMETER2)	ACH-001113	-1.11989	LC1SQSF	Lung	Non-Small Cell Lung Cancer	10.2709
RNAi (Achilles+DRIVE+Marcotte DEMETER2)	ACH-001190	-0.918541	SKMEL2	Skin	Melanoma	10.1093
RNAi (Achilles+DRIVE+Marcotte DEMETER2)	ACH-001239	-0.995092	WM2664	Skin	Melanoma	9.56571
RNAi (Achilles+DRIVE+Marcotte DEMETER2)	ACH-001358	-0.807056	MDAMB330	Breast	Invasive Breast Carcinoma
RNAi (Achilles+DRIVE+Marcotte DEMETER2)	ACH-001388	-0.57621	SUM102PT	Breast	Invasive Breast Carcinoma	5.94556
RNAi (Achilles+DRIVE+Marcotte DEMETER2)	ACH-001389	-1.12207	SUM1315MO2	Breast	Invasive Breast Carcinoma	9.63294
RNAi (Achilles+DRIVE+Marcotte DEMETER2)	ACH-001390	-0.701351	SUM149PT	Breast	Invasive Breast Carcinoma	9.1735
RNAi (Achilles+DRIVE+Marcotte DEMETER2)	ACH-001391	-1.08554	SUM159PT	Breast	Invasive Breast Carcinoma	9.76868
RNAi (Achilles+DRIVE+Marcotte DEMETER2)	ACH-001392	-1.06567	SUM185PE	Breast	Invasive Breast Carcinoma	8.37043
RNAi (Achilles+DRIVE+Marcotte DEMETER2)	ACH-001393	-0.0968907	SUM190PT	Breast	Invasive Breast Carcinoma	8.98371
RNAi (Achilles+DRIVE+Marcotte DEMETER2)	ACH-001394	-0.614686	SUM229PE	Breast	Invasive Breast Carcinoma	10.1096
RNAi (Achilles+DRIVE+Marcotte DEMETER2)	ACH-001395	-0.835598	SUM44PE	Breast	Invasive Breast Carcinoma	8.85265
RNAi (Achilles+DRIVE+Marcotte DEMETER2)	ACH-001396	-0.837157	SUM52PE	Breast	Invasive Breast Carcinoma	10.0181
RNAi (Achilles+DRIVE+Marcotte DEMETER2)	ACH-001397	-0.894532	SUM225CWN	Breast	Invasive Breast Carcinoma
RNAi (Achilles+DRIVE+Marcotte DEMETER2)	ACH-001514	-1.7347	HCC1008	Breast	Invasive Breast Carcinoma
RNAi (Achilles+DRIVE+Marcotte DEMETER2)	ACH-001819	-0.589707	MFM223	Breast	Invasive Breast Carcinoma	9.10024
RNAi (Achilles+DRIVE+Marcotte DEMETER2)	ACH-001825	-0.944511	SW527	Bowel	Colorectal Adenocarcinoma
RNAi (Achilles+DRIVE+Marcotte DEMETER2)	ACH-002179	-1.19639	OCUBM	Breast	Invasive Breast Carcinoma
RNAi (Achilles+DRIVE+Marcotte DEMETER2)	ACH-002320	-0.993364	600MPE	Breast	Invasive Breast Carcinoma
RNAi (Achilles+DRIVE+Marcotte DEMETER2)	ACH-002322	-0.969427	HCC2185	Breast	Invasive Breast Carcinoma
RNAi (Achilles+DRIVE+Marcotte DEMETER2)	ACH-002323	-1.56365	HCC2688	Breast	Breast Ductal Carcinoma In Situ
RNAi (Achilles+DRIVE+Marcotte DEMETER2)	ACH-002324	-0.879245	HCC3153	Breast	Invasive Breast Carcinoma
RNAi (Achilles+DRIVE+Marcotte DEMETER2)	ACH-002325	-1.38266	LY2	Breast	Invasive Breast Carcinoma
RNAi (Achilles+DRIVE+Marcotte DEMETER2)	ACH-002326	-0.994763	MACLS2	Breast	Invasive Breast Carcinoma
RNAi (Achilles+DRIVE+Marcotte DEMETER2)	ACH-002328	-1.04804	MX1	Breast	Breast Neoplasm, NOS
RNAi (Achilles+DRIVE+Marcotte DEMETER2)	ACH-002329	-1.01743	SKBR5	Breast	Breast Neoplasm, NOS
RNAi (Achilles+DRIVE+Marcotte DEMETER2)	ACH-002330	-1.59389	SKBR7	Breast	Breast Neoplasm, NOS
RNAi (Achilles+DRIVE+Marcotte DEMETER2)	ACH-002331	-0.976683	ZR75B	Breast	Invasive Breast Carcinoma
CRISPR (DepMap Public 23Q4+Score Chronos)	ACH-000001	-1.77717	NIHOVCAR3	Ovary/Fallopian Tube	Ovarian Epithelial Tumor	9.06474
CRISPR (DepMap Public 23Q4+Score Chronos)	ACH-000007	-2.33772	LS513	Bowel	Colorectal Adenocarcinoma	9.4099
CRISPR (DepMap Public 23Q4+Score Chronos)	ACH-000009	-2.15622	C2BBE1	Bowel	Colorectal Adenocarcinoma	9.41291
CRISPR (DepMap Public 23Q4+Score Chronos)	ACH-000012	-1.54854	HCC827	Lung	Non-Small Cell Lung Cancer	9.37534
CRISPR (DepMap Public 23Q4+Score Chronos)	ACH-000013	-1.77034	ONCODG1	Ovary/Fallopian Tube	Ovarian Epithelial Tumor	9.39217
CRISPR (DepMap Public 23Q4+Score Chronos)	ACH-000015	-2.22762	NCIH1581	Lung	Non-Small Cell Lung Cancer	9.48271
CRISPR (DepMap Public 23Q4+Score Chronos)	ACH-000017	-1.83541	SKBR3	Breast	Invasive Breast Carcinoma	9.62518
CRISPR (DepMap Public 23Q4+Score Chronos)	ACH-000019	-1.92317	MCF7	Breast	Invasive Breast Carcinoma	9.91198
CRISPR (DepMap Public 23Q4+Score Chronos)	ACH-000021	-2.72532	NCIH1693	Lung	Non-Small Cell Lung Cancer	10.105
CRISPR (DepMap Public 23Q4+Score Chronos)	ACH-000022	-1.81707	PATU8988S	Pancreas	Pancreatic Adenocarcinoma	8.60925
CRISPR (DepMap Public 23Q4+Score Chronos)	ACH-000023	-2.68839	PATU8988T	Pancreas	Pancreatic Adenocarcinoma	9.71182
CRISPR (DepMap Public 23Q4+Score Chronos)	ACH-000028	-2.43416	KPL1	Breast	Invasive Breast Carcinoma	9.76799
CRISPR (DepMap Public 23Q4+Score Chronos)	ACH-000029	-1.6594	HCC827GR5	Lung	Non-Small Cell Lung Cancer	9.82868
CRISPR (DepMap Public 23Q4+Score Chronos)	ACH-000030	-2.33855	PC14	Lung	Non-Small Cell Lung Cancer	9.73089
CRISPR (DepMap Public 23Q4+Score Chronos)	ACH-000035	-2.47722	NCIH1650	Lung	Non-Small Cell Lung Cancer	10.1293
CRISPR (DepMap Public 23Q4+Score Chronos)	ACH-000042	-2.1316	PANC0203	Pancreas	Pancreatic Adenocarcinoma	9.01734
CRISPR (DepMap Public 23Q4+Score Chronos)	ACH-000047	-1.33002	GCIY	Esophagus/Stomach	Esophagogastric Adenocarcinoma
CRISPR (DepMap Public 23Q4+Score Chronos)	ACH-000048	-2.0749	TOV112D	Ovary/Fallopian Tube	Ovarian Epithelial Tumor	9.85255
CRISPR (DepMap Public 23Q4+Score Chronos)	ACH-000060	-2.60113	PANC1005	Pancreas	Pancreatic Adenocarcinoma	10.2041
CRISPR (DepMap Public 23Q4+Score Chronos)	ACH-000085	-2.31431	T3M4	Pancreas	Pancreatic Adenocarcinoma	9.91543
CRISPR (DepMap Public 23Q4+Score Chronos)	ACH-000090	-2.24584	PC3	Prostate	Prostate Adenocarcinoma	9.25259
CRISPR (DepMap Public 23Q4+Score Chronos)	ACH-000093	-1.50761	PANC0504	Pancreas	Pancreatic Adenocarcinoma	9.49155
CRISPR (DepMap Public 23Q4+Score Chronos)	ACH-000094	-2.16321	HPAFII	Pancreas	Pancreatic Adenocarcinoma	9.06286
CRISPR (DepMap Public 23Q4+Score Chronos)	ACH-000097	-1.63868	ZR751	Breast	Invasive Breast Carcinoma	10.1648
CRISPR (DepMap Public 23Q4+Score Chronos)	ACH-000103	-2.02897	CAOV4	Ovary/Fallopian Tube	Ovarian Epithelial Tumor	9.47632
CRISPR (DepMap Public 23Q4+Score Chronos)	ACH-000108	-2.61589	KP3	Pancreas	Adenosquamous Carcinoma of the Pancreas	8.95597
CRISPR (DepMap Public 23Q4+Score Chronos)	ACH-000111	-2.00078	HCC1187	Breast	Invasive Breast Carcinoma	9.29806
CRISPR (DepMap Public 23Q4+Score Chronos)	ACH-000114	-2.38012	SU8686	Pancreas	Pancreatic Adenocarcinoma	8.14354
CRISPR (DepMap Public 23Q4+Score Chronos)	ACH-000115	-1.90275	VCAP	Prostate	Prostate Adenocarcinoma	9.74997
CRISPR (DepMap Public 23Q4+Score Chronos)	ACH-000118	-2.11159	HUPT3	Pancreas	Pancreatic Adenocarcinoma	8.87513
CRISPR (DepMap Public 23Q4+Score Chronos)	ACH-000123	-2.5856	COV434	Ovary/Fallopian Tube	Ovarian Epithelial Tumor	9.78372
CRISPR (DepMap Public 23Q4+Score Chronos)	ACH-000132	-1.98803	JHOS2	Ovary/Fallopian Tube	Ovarian Epithelial Tumor	9.28584
CRISPR (DepMap Public 23Q4+Score Chronos)	ACH-000138	-1.99972	CFPAC1	Pancreas	Pancreatic Adenocarcinoma	8.99901
CRISPR (DepMap Public 23Q4+Score Chronos)	ACH-000139	-1.8237	PANC0327	Pancreas	Pancreatic Adenocarcinoma	9.25179
CRISPR (DepMap Public 23Q4+Score Chronos)	ACH-000143	-1.64195	HCC2429	Lung	Non-Small Cell Lung Cancer	10.3827
CRISPR (DepMap Public 23Q4+Score Chronos)	ACH-000144	-2.43723	RERFGC1B	Esophagus/Stomach	Esophagogastric Adenocarcinoma	10.442
CRISPR (DepMap Public 23Q4+Score Chronos)	ACH-000147	-2.2664	T47D	Breast	Invasive Breast Carcinoma	9.00882
CRISPR (DepMap Public 23Q4+Score Chronos)	ACH-000148	-2.39634	HS578T	Breast	Invasive Breast Carcinoma	9.10839
CRISPR (DepMap Public 23Q4+Score Chronos)	ACH-000155	-2.45551	SW1990	Pancreas	Pancreatic Adenocarcinoma	10.8574
CRISPR (DepMap Public 23Q4+Score Chronos)	ACH-000161	-2.12038	CORL105	Lung	Non-Small Cell Lung Cancer	9.72016
CRISPR (DepMap Public 23Q4+Score Chronos)	ACH-000164	-1.84628	PANC1	Pancreas	Pancreatic Adenocarcinoma	9.37547
CRISPR (DepMap Public 23Q4+Score Chronos)	ACH-000176	-1.82977	LOUNH91	Lung	Non-Small Cell Lung Cancer	9.78914
CRISPR (DepMap Public 23Q4+Score Chronos)	ACH-000178	-2.40478	HS766T	Pancreas	Pancreatic Adenocarcinoma	9.26969
CRISPR (DepMap Public 23Q4+Score Chronos)	ACH-000187	-2.39522	CORL311	Lung	Lung Neuroendocrine Tumor	9.79481
CRISPR (DepMap Public 23Q4+Score Chronos)	ACH-000202	-2.37121	COLO320	Bowel	Colorectal Adenocarcinoma	10.0296
CRISPR (DepMap Public 23Q4+Score Chronos)	ACH-000212	-2.80828	CAL120	Breast	Invasive Breast Carcinoma	10.0434
CRISPR (DepMap Public 23Q4+Score Chronos)	ACH-000213	-1.92254	HUPT4	Pancreas	Pancreatic Adenocarcinoma	9.43494
CRISPR (DepMap Public 23Q4+Score Chronos)	ACH-000216	-2.58875	JHESOAD1	Esophagus/Stomach	Esophagogastric Adenocarcinoma	8.89276
CRISPR (DepMap Public 23Q4+Score Chronos)	ACH-000219	-2.18171	A375	Skin	Melanoma	10.5391
CRISPR (DepMap Public 23Q4+Score Chronos)	ACH-000222	-1.79511	ASPC1	Pancreas	Pancreatic Adenocarcinoma	8.61243
CRISPR (DepMap Public 23Q4+Score Chronos)	ACH-000223	-2.7396	HCC1937	Breast	Invasive Breast Carcinoma	9.79815
CRISPR (DepMap Public 23Q4+Score Chronos)	ACH-000235	-2.38139	PANC0403	Pancreas	Pancreatic Adenocarcinoma	8.71383
CRISPR (DepMap Public 23Q4+Score Chronos)	ACH-000237	-2.17769	JHOM1	Ovary/Fallopian Tube	Ovarian Epithelial Tumor	9.58299
CRISPR (DepMap Public 23Q4+Score Chronos)	ACH-000243	-2.14012	DANG	Pancreas	Pancreatic Adenocarcinoma	10.1289
CRISPR (DepMap Public 23Q4+Score Chronos)	ACH-000247	-2.14091	OCUM1	Esophagus/Stomach	Esophagogastric Adenocarcinoma	8.94594
CRISPR (DepMap Public 23Q4+Score Chronos)	ACH-000248	-1.98698	AU565	Breast	Invasive Breast Carcinoma	9.25948
CRISPR (DepMap Public 23Q4+Score Chronos)	ACH-000249	-2.2256	CL11	Bowel	Colorectal Adenocarcinoma	9.76303
CRISPR (DepMap Public 23Q4+Score Chronos)	ACH-000251	-1.58359	NCIH2887	Lung	Non-Small Cell Lung Cancer	9.05148
CRISPR (DepMap Public 23Q4+Score Chronos)	ACH-000252	-2.28879	LS1034	Bowel	Colorectal Adenocarcinoma	9.67537
CRISPR (DepMap Public 23Q4+Score Chronos)	ACH-000253	-2.40652	COLO201	Bowel	Colorectal Adenocarcinoma	9.58336
CRISPR (DepMap Public 23Q4+Score Chronos)	ACH-000255	-2.31519	LMSU	Esophagus/Stomach	Esophagogastric Adenocarcinoma	9.3802
CRISPR (DepMap Public 23Q4+Score Chronos)	ACH-000256	-2.36741	COV318	Ovary/Fallopian Tube	Ovarian Epithelial Tumor	9.48555
CRISPR (DepMap Public 23Q4+Score Chronos)	ACH-000257	-2.34977	CORL279	Lung	Lung Neuroendocrine Tumor	10.02
CRISPR (DepMap Public 23Q4+Score Chronos)	ACH-000258	-2.25117	DU4475	Breast	Invasive Breast Carcinoma	9.56834
CRISPR (DepMap Public 23Q4+Score Chronos)	ACH-000261	-2.09083	RERFLCAI	Lung	Non-Small Cell Lung Cancer	9.68815
CRISPR (DepMap Public 23Q4+Score Chronos)	ACH-000264	-2.74318	CALU6	Lung	Non-Small Cell Lung Cancer	9.81065
CRISPR (DepMap Public 23Q4+Score Chronos)	ACH-000265	-2.35744	KP4	Pancreas	Pancreatic Adenocarcinoma	9.53288
CRISPR (DepMap Public 23Q4+Score Chronos)	ACH-000266	-1.93262	SNU213	Pancreas	Pancreatic Adenocarcinoma	8.82123
CRISPR (DepMap Public 23Q4+Score Chronos)	ACH-000274	-2.27319	HS852T	Skin	Melanoma	10.0139
CRISPR (DepMap Public 23Q4+Score Chronos)	ACH-000276	-2.20245	HCC38	Breast	Invasive Breast Carcinoma	9.65759
CRISPR (DepMap Public 23Q4+Score Chronos)	ACH-000277	-2.54628	HCC1419	Breast	Invasive Breast Carcinoma	9.45448
CRISPR (DepMap Public 23Q4+Score Chronos)	ACH-000278	-1.95092	COV362	Ovary/Fallopian Tube	Ovarian Epithelial Tumor	9.40448
CRISPR (DepMap Public 23Q4+Score Chronos)	ACH-000280	-2.29002	SNU840	Ovary/Fallopian Tube	Ovarian Epithelial Tumor	9.82397
CRISPR (DepMap Public 23Q4+Score Chronos)	ACH-000281	-3.10844	KP2	Pancreas	Pancreatic Adenocarcinoma	9.68867
CRISPR (DepMap Public 23Q4+Score Chronos)	ACH-000286	-1.61124	SNU1033	Bowel	Colorectal Adenocarcinoma	9.16468
CRISPR (DepMap Public 23Q4+Score Chronos)	ACH-000288	-2.40816	BT549	Breast	Invasive Breast Carcinoma	9.56948
CRISPR (DepMap Public 23Q4+Score Chronos)	ACH-000290	-2.11278	NCIH209	Lung	Lung Neuroendocrine Tumor	9.90679
CRISPR (DepMap Public 23Q4+Score Chronos)	ACH-000291	-1.73973	OV90	Ovary/Fallopian Tube	Ovarian Epithelial Tumor	10.5876
CRISPR (DepMap Public 23Q4+Score Chronos)	ACH-000292	-2.23886	NCIH841	Lung	Lung Neuroendocrine Tumor	9.96924
CRISPR (DepMap Public 23Q4+Score Chronos)	ACH-000296	-2.13235	OUMS23	Bowel	Colorectal Adenocarcinoma	9.53304
CRISPR (DepMap Public 23Q4+Score Chronos)	ACH-000303	-2.14086	SNU5	Esophagus/Stomach	Esophagogastric Adenocarcinoma	9.76952
CRISPR (DepMap Public 23Q4+Score Chronos)	ACH-000304	-1.74018	WM115	Skin	Melanoma	9.46375
CRISPR (DepMap Public 23Q4+Score Chronos)	ACH-000305	-2.00014	ECGI10	Esophagus/Stomach	Esophageal Squamous Cell Carcinoma	8.55063
CRISPR (DepMap Public 23Q4+Score Chronos)	ACH-000307	-1.96067	PK1	Pancreas	Pancreatic Adenocarcinoma	10.0473
CRISPR (DepMap Public 23Q4+Score Chronos)	ACH-000308	-2.31529	EFO21	Ovary/Fallopian Tube	Ovarian Epithelial Tumor	8.34421
CRISPR (DepMap Public 23Q4+Score Chronos)	ACH-000311	-2.18983	NCIH2122	Lung	Non-Small Cell Lung Cancer	9.76185
CRISPR (DepMap Public 23Q4+Score Chronos)	ACH-000318	-2.4754	TE10	Esophagus/Stomach	Esophageal Squamous Cell Carcinoma	8.76218
CRISPR (DepMap Public 23Q4+Score Chronos)	ACH-000320	-2.07428	PSN1	Pancreas	Pancreatic Adenocarcinoma	10.0381
CRISPR (DepMap Public 23Q4+Score Chronos)	ACH-000322	-1.8387	HT144	Skin	Melanoma	10.3184
CRISPR (DepMap Public 23Q4+Score Chronos)	ACH-000324	-2.71418	JHOC5	Ovary/Fallopian Tube	Ovarian Epithelial Tumor	9.7764
CRISPR (DepMap Public 23Q4+Score Chronos)	ACH-000325	-2.44554	SNU620	Esophagus/Stomach	Esophagogastric Adenocarcinoma	10.1714
CRISPR (DepMap Public 23Q4+Score Chronos)	ACH-000330	-2.14437	EFM19	Breast	Invasive Breast Carcinoma	9.73247
CRISPR (DepMap Public 23Q4+Score Chronos)	ACH-000332	-1.59232	YAPC	Pancreas	Pancreatic Adenocarcinoma	8.7735
CRISPR (DepMap Public 23Q4+Score Chronos)	ACH-000337	-1.90922	NCIH3122	Lung	Non-Small Cell Lung Cancer	9.73522
CRISPR (DepMap Public 23Q4+Score Chronos)	ACH-000339	-2.18888	HCC461	Lung	Non-Small Cell Lung Cancer	9.37354
CRISPR (DepMap Public 23Q4+Score Chronos)	ACH-000343	-2.79887	NCIH522	Lung	Non-Small Cell Lung Cancer	9.61403
CRISPR (DepMap Public 23Q4+Score Chronos)	ACH-000344	-2.18293	SNU668	Esophagus/Stomach	Esophagogastric Adenocarcinoma	9.41663
CRISPR (DepMap Public 23Q4+Score Chronos)	ACH-000348	-1.74845	RPMI7951	Skin	Melanoma	10.3714
CRISPR (DepMap Public 23Q4+Score Chronos)	ACH-000350	-2.42391	COLO678	Bowel	Colorectal Adenocarcinoma	9.6213
CRISPR (DepMap Public 23Q4+Score Chronos)	ACH-000352	-2.03323	HCC1428	Breast	Invasive Breast Carcinoma	10.3579
CRISPR (DepMap Public 23Q4+Score Chronos)	ACH-000354	-2.89579	CAPAN1	Pancreas	Pancreatic Adenocarcinoma	9.86491
CRISPR (DepMap Public 23Q4+Score Chronos)	ACH-000355	-0.858853	NCIH82	Lung	Lung Neuroendocrine Tumor	10.4678
CRISPR (DepMap Public 23Q4+Score Chronos)	ACH-000356	-2.4637	MKN45	Esophagus/Stomach	Esophagogastric Adenocarcinoma	9.96982
CRISPR (DepMap Public 23Q4+Score Chronos)	ACH-000374	-2.27754	HCC1143	Breast	Invasive Breast Carcinoma	9.31739
CRISPR (DepMap Public 23Q4+Score Chronos)	ACH-000378	-2.59237	NCIH647	Lung	Non-Small Cell Lung Cancer	10.9728
CRISPR (DepMap Public 23Q4+Score Chronos)	ACH-000381	-1.63098	T84	Bowel	Colorectal Adenocarcinoma	9.41665
CRISPR (DepMap Public 23Q4+Score Chronos)	ACH-000383	-2.14172	OE33	Esophagus/Stomach	Esophagogastric Adenocarcinoma	9.60255
CRISPR (DepMap Public 23Q4+Score Chronos)	ACH-000390	-1.66331	LUDLU1	Lung	Non-Small Cell Lung Cancer	9.77619
CRISPR (DepMap Public 23Q4+Score Chronos)	ACH-000395	-1.90444	NCIH520	Lung	Non-Small Cell Lung Cancer	9.56249
CRISPR (DepMap Public 23Q4+Score Chronos)	ACH-000401	-2.36753	COLO800	Skin	Melanoma	9.56035
CRISPR (DepMap Public 23Q4+Score Chronos)	ACH-000403	-2.36693	NCIH747	Bowel	Colorectal Adenocarcinoma	9.53726
CRISPR (DepMap Public 23Q4+Score Chronos)	ACH-000404	-2.07686	K029AX	Skin	Melanoma	9.76575
CRISPR (DepMap Public 23Q4+Score Chronos)	ACH-000408	-1.87315	TE5	Esophagus/Stomach	Esophageal Squamous Cell Carcinoma	8.37578
CRISPR (DepMap Public 23Q4+Score Chronos)	ACH-000414	-1.69947	NCIH1944	Lung	Non-Small Cell Lung Cancer	10.6793
CRISPR (DepMap Public 23Q4+Score Chronos)	ACH-000416	-1.9987	NCIH838	Lung	Non-Small Cell Lung Cancer	11.3716
CRISPR (DepMap Public 23Q4+Score Chronos)	ACH-000417	-2.26297	PANC0813	Pancreas	Pancreatic Adenocarcinoma	9.41794
CRISPR (DepMap Public 23Q4+Score Chronos)	ACH-000421	-2.49029	SW837	Bowel	Colorectal Adenocarcinoma	9.68599
CRISPR (DepMap Public 23Q4+Score Chronos)	ACH-000425	-2.38439	UACC62	Skin	Melanoma	10.1561
CRISPR (DepMap Public 23Q4+Score Chronos)	ACH-000427	-2.03371	NCIN87	Esophagus/Stomach	Esophagogastric Adenocarcinoma	10.0059
CRISPR (DepMap Public 23Q4+Score Chronos)	ACH-000430	-1.83872	TYKNU	Ovary/Fallopian Tube	Ovarian Epithelial Tumor	9.70264
CRISPR (DepMap Public 23Q4+Score Chronos)	ACH-000431	-1.66617	NCIH1694	Lung	Lung Neuroendocrine Tumor	9.91958
CRISPR (DepMap Public 23Q4+Score Chronos)	ACH-000434	-1.97224	NCIH1915	Lung	Non-Small Cell Lung Cancer	10.7297
CRISPR (DepMap Public 23Q4+Score Chronos)	ACH-000438	-2.63581	LU65	Lung	Non-Small Cell Lung Cancer	10.3854
CRISPR (DepMap Public 23Q4+Score Chronos)	ACH-000441	-2.24753	SH4	Skin	Melanoma	9.32897
CRISPR (DepMap Public 23Q4+Score Chronos)	ACH-000442	-2.00837	RERFLCSQ1	Lung	Non-Small Cell Lung Cancer	9.6672
CRISPR (DepMap Public 23Q4+Score Chronos)	ACH-000444	-1.54853	LU99	Lung	Non-Small Cell Lung Cancer	10.3685
CRISPR (DepMap Public 23Q4+Score Chronos)	ACH-000448	-2.41163	NCIH1666	Lung	Non-Small Cell Lung Cancer	9.28801
CRISPR (DepMap Public 23Q4+Score Chronos)	ACH-000450	-1.87578	MELHO	Skin	Melanoma	10.0788
CRISPR (DepMap Public 23Q4+Score Chronos)	ACH-000452	-2.57454	TE8	Esophagus/Stomach	Esophageal Squamous Cell Carcinoma	9.47438
CRISPR (DepMap Public 23Q4+Score Chronos)	ACH-000454	-1.41111	HCC95	Lung	Non-Small Cell Lung Cancer	9.7789
CRISPR (DepMap Public 23Q4+Score Chronos)	ACH-000458	-2.42005	CJM	Skin	Melanoma	8.66931
CRISPR (DepMap Public 23Q4+Score Chronos)	ACH-000460	-2.12154	SNU8	Ovary/Fallopian Tube	Ovarian Epithelial Tumor	10.2297
CRISPR (DepMap Public 23Q4+Score Chronos)	ACH-000463	-2.37697	NCIH460	Lung	Non-Small Cell Lung Cancer	9.72768
CRISPR (DepMap Public 23Q4+Score Chronos)	ACH-000466	-1.71956	SNU216	Esophagus/Stomach	Esophagogastric Adenocarcinoma	9.54583
CRISPR (DepMap Public 23Q4+Score Chronos)	ACH-000467	-1.72608	HCC56	Bowel	Colorectal Adenocarcinoma	9.70337
CRISPR (DepMap Public 23Q4+Score Chronos)	ACH-000468	-2.34718	PK45H	Pancreas	Pancreatic Adenocarcinoma	9.60644
CRISPR (DepMap Public 23Q4+Score Chronos)	ACH-000470	-1.87091	SW1463	Bowel	Colorectal Adenocarcinoma	9.29786
CRISPR (DepMap Public 23Q4+Score Chronos)	ACH-000477	-1.77013	MALME3M	Skin	Melanoma	9.5171
CRISPR (DepMap Public 23Q4+Score Chronos)	ACH-000481	-2.13082	NCIH2170	Lung	Non-Small Cell Lung Cancer	10.4081
CRISPR (DepMap Public 23Q4+Score Chronos)	ACH-000485	-1.32044	GSU	Esophagus/Stomach	Esophagogastric Adenocarcinoma	9.15699
CRISPR (DepMap Public 23Q4+Score Chronos)	ACH-000488	-1.94768	TE11	Esophagus/Stomach	Esophageal Squamous Cell Carcinoma	9.32191
CRISPR (DepMap Public 23Q4+Score Chronos)	ACH-000489	-2.18375	SW1116	Bowel	Colorectal Adenocarcinoma	7.85711
CRISPR (DepMap Public 23Q4+Score Chronos)	ACH-000491	-1.6053	NCIH716	Bowel	Colorectal Adenocarcinoma	9.42059
CRISPR (DepMap Public 23Q4+Score Chronos)	ACH-000496	-1.50747	NCIH1792	Lung	Non-Small Cell Lung Cancer	10.3804
CRISPR (DepMap Public 23Q4+Score Chronos)	ACH-000501	-2.01155	LS123	Bowel	Colorectal Adenocarcinoma	10.0018
CRISPR (DepMap Public 23Q4+Score Chronos)	ACH-000502	-1.84329	TCCPAN2	Pancreas	Pancreatic Adenocarcinoma	9.84684
CRISPR (DepMap Public 23Q4+Score Chronos)	ACH-000507	-1.81964	KE39	Esophagus/Stomach	Esophagogastric Adenocarcinoma	9.70446
CRISPR (DepMap Public 23Q4+Score Chronos)	ACH-000510	-1.92418	NCIH1299	Lung	Non-Small Cell Lung Cancer	10.6662
CRISPR (DepMap Public 23Q4+Score Chronos)	ACH-000511	-1.89072	CALU1	Lung	Non-Small Cell Lung Cancer	9.3802
CRISPR (DepMap Public 23Q4+Score Chronos)	ACH-000514	-2.4191	NCIH1092	Lung	Lung Neuroendocrine Tumor	9.53578
CRISPR (DepMap Public 23Q4+Score Chronos)	ACH-000517	-1.68617	SNU410	Pancreas	Pancreatic Adenocarcinoma	9.80994
CRISPR (DepMap Public 23Q4+Score Chronos)	ACH-000520	-2.33538	59M	Ovary/Fallopian Tube	Ovarian Epithelial Tumor	9.44962
CRISPR (DepMap Public 23Q4+Score Chronos)	ACH-000521	-2.12058	NCIH2030	Lung	Non-Small Cell Lung Cancer	9.89633
CRISPR (DepMap Public 23Q4+Score Chronos)	ACH-000524	-1.99131	KURAMOCHI	Ovary/Fallopian Tube	Ovarian Epithelial Tumor	9.60724
CRISPR (DepMap Public 23Q4+Score Chronos)	ACH-000525	-1.7209	NCIH2171	Lung	Lung Neuroendocrine Tumor	10.3163
CRISPR (DepMap Public 23Q4+Score Chronos)	ACH-000527	-2.34373	OVISE	Ovary/Fallopian Tube	Ovarian Epithelial Tumor	9.75562
CRISPR (DepMap Public 23Q4+Score Chronos)	ACH-000528	-2.39145	ABC1	Lung	Non-Small Cell Lung Cancer	10.0058
CRISPR (DepMap Public 23Q4+Score Chronos)	ACH-000532	-1.65992	SNU61	Bowel	Colorectal Adenocarcinoma	9.88833
CRISPR (DepMap Public 23Q4+Score Chronos)	ACH-000535	-2.43506	BXPC3	Pancreas	Pancreatic Adenocarcinoma	10.3635
CRISPR (DepMap Public 23Q4+Score Chronos)	ACH-000542	-2.21371	HEYA8	Ovary/Fallopian Tube	Ovarian Epithelial Tumor	10
CRISPR (DepMap Public 23Q4+Score Chronos)	ACH-000544	-2.10333	OE21	Esophagus/Stomach	Esophageal Squamous Cell Carcinoma	9.16282
CRISPR (DepMap Public 23Q4+Score Chronos)	ACH-000550	-2.51299	IGR39	Skin	Melanoma	10.0713
CRISPR (DepMap Public 23Q4+Score Chronos)	ACH-000552	-2.10619	HT29	Bowel	Colorectal Adenocarcinoma	10.3728
CRISPR (DepMap Public 23Q4+Score Chronos)	ACH-000554	-2.23589	UACC893	Breast	Invasive Breast Carcinoma	9.05883
CRISPR (DepMap Public 23Q4+Score Chronos)	ACH-000559	-1.69832	NCIH1836	Lung	Lung Neuroendocrine Tumor	9.91437
CRISPR (DepMap Public 23Q4+Score Chronos)	ACH-000561	-1.98065	TDOTT	Esophagus/Stomach	Esophageal Squamous Cell Carcinoma	8.83204
CRISPR (DepMap Public 23Q4+Score Chronos)	ACH-000562	-1.77	HCC78	Lung	Non-Small Cell Lung Cancer	9.73285
CRISPR (DepMap Public 23Q4+Score Chronos)	ACH-000563	-1.61298	EBC1	Lung	Non-Small Cell Lung Cancer	9.9678
CRISPR (DepMap Public 23Q4+Score Chronos)	ACH-000565	-2.35483	RCM1	Bowel	Colorectal Adenocarcinoma	8.53819
CRISPR (DepMap Public 23Q4+Score Chronos)	ACH-000573	-2.04098	MDAMB436	Breast	Invasive Breast Carcinoma	9.23192
CRISPR (DepMap Public 23Q4+Score Chronos)	ACH-000579	-1.61906	UACC257	Skin	Melanoma	10.0682
CRISPR (DepMap Public 23Q4+Score Chronos)	ACH-000580	-1.37233	C32	Skin	Melanoma	9.68115
CRISPR (DepMap Public 23Q4+Score Chronos)	ACH-000581	-1.66514	SNU16	Esophagus/Stomach	Esophagogastric Adenocarcinoma	10.0358
CRISPR (DepMap Public 23Q4+Score Chronos)	ACH-000584	-2.5885	JHOS4	Ovary/Fallopian Tube	Ovarian Epithelial Tumor	9.46777
CRISPR (DepMap Public 23Q4+Score Chronos)	ACH-000585	-2.44919	EPLC272H	Lung	Non-Small Cell Lung Cancer	8.88487
CRISPR (DepMap Public 23Q4+Score Chronos)	ACH-000587	-2.57134	NCIH1975	Lung	Non-Small Cell Lung Cancer	9.43375
CRISPR (DepMap Public 23Q4+Score Chronos)	ACH-000589	-1.34525	NCIH1437	Lung	Non-Small Cell Lung Cancer	9.11004
CRISPR (DepMap Public 23Q4+Score Chronos)	ACH-000596	-1.73199	LCLC97TM1	Lung	Non-Small Cell Lung Cancer	9.44785
CRISPR (DepMap Public 23Q4+Score Chronos)	ACH-000599	-2.83234	PATU8902	Pancreas	Pancreatic Adenocarcinoma	9.46987
CRISPR (DepMap Public 23Q4+Score Chronos)	ACH-000601	-2.23881	MIAPACA2	Pancreas	Pancreatic Adenocarcinoma	10.4359
CRISPR (DepMap Public 23Q4+Score Chronos)	ACH-000605	-2.11737	TE6	Esophagus/Stomach	Esophageal Squamous Cell Carcinoma	9.59076
CRISPR (DepMap Public 23Q4+Score Chronos)	ACH-000608	-2.54451	COV644	Ovary/Fallopian Tube	Ovarian Epithelial Tumor	9.01528
CRISPR (DepMap Public 23Q4+Score Chronos)	ACH-000614	-1.71451	RVH421	Skin	Melanoma	9.2702
CRISPR (DepMap Public 23Q4+Score Chronos)	ACH-000616	-1.93737	HS746T	Esophagus/Stomach	Esophagogastric Adenocarcinoma	9.77132
CRISPR (DepMap Public 23Q4+Score Chronos)	ACH-000621	-2.29136	MDAMB157	Breast	Invasive Breast Carcinoma	9.20792
CRISPR (DepMap Public 23Q4+Score Chronos)	ACH-000624	-2.22959	HCC1806	Breast	Breast Ductal Carcinoma In Situ	9.11244
CRISPR (DepMap Public 23Q4+Score Chronos)	ACH-000627	-1.44163	LCLC103H	Lung	Non-Small Cell Lung Cancer	9.3429
CRISPR (DepMap Public 23Q4+Score Chronos)	ACH-000632	-1.93206	HS944T	Skin	Melanoma	10.3835
CRISPR (DepMap Public 23Q4+Score Chronos)	ACH-000633	-2.38201	FU97	Esophagus/Stomach	Esophagogastric Adenocarcinoma	10.3236
CRISPR (DepMap Public 23Q4+Score Chronos)	ACH-000637	-2.08296	KYSE520	Esophagus/Stomach	Esophageal Squamous Cell Carcinoma	9.4315
CRISPR (DepMap Public 23Q4+Score Chronos)	ACH-000638	-1.69224	NCIH441	Lung	Non-Small Cell Lung Cancer	8.87073
CRISPR (DepMap Public 23Q4+Score Chronos)	ACH-000639	-1.74161	NCIH211	Lung	Lung Neuroendocrine Tumor	10.6108
CRISPR (DepMap Public 23Q4+Score Chronos)	ACH-000646	-2.7178	OVMANA	Ovary/Fallopian Tube	Ovarian Epithelial Tumor	8.97699
CRISPR (DepMap Public 23Q4+Score Chronos)	ACH-000647	-2.38372	TE1	Esophagus/Stomach	Esophageal Squamous Cell Carcinoma	9.46203
CRISPR (DepMap Public 23Q4+Score Chronos)	ACH-000651	-3.18772	SW620	Bowel	Colorectal Adenocarcinoma	10.1349
CRISPR (DepMap Public 23Q4+Score Chronos)	ACH-000652	-2.01706	SUIT2	Pancreas	Pancreatic Adenocarcinoma	9.40827
CRISPR (DepMap Public 23Q4+Score Chronos)	ACH-000657	-1.74911	A2780	Ovary/Fallopian Tube	Ovarian Epithelial Tumor	10.2518
CRISPR (DepMap Public 23Q4+Score Chronos)	ACH-000661	-2.16641	WM1799	Skin	Melanoma	9.35482
CRISPR (DepMap Public 23Q4+Score Chronos)	ACH-000662	-1.76414	CORL23	Lung	Non-Small Cell Lung Cancer	9.79142
CRISPR (DepMap Public 23Q4+Score Chronos)	ACH-000663	-1.89954	OVTOKO	Ovary/Fallopian Tube	Ovarian Epithelial Tumor	9.27801
CRISPR (DepMap Public 23Q4+Score Chronos)	ACH-000665	-1.76501	SKMES1	Lung	Non-Small Cell Lung Cancer	9.33184
CRISPR (DepMap Public 23Q4+Score Chronos)	ACH-000666	-2.08376	NCIH1355	Lung	Non-Small Cell Lung Cancer	10.0358
CRISPR (DepMap Public 23Q4+Score Chronos)	ACH-000667	-2.09317	HCC44	Lung	Non-Small Cell Lung Cancer	9.2576
CRISPR (DepMap Public 23Q4+Score Chronos)	ACH-000668	-2.34156	HCC70	Breast	Invasive Breast Carcinoma	9.13132
CRISPR (DepMap Public 23Q4+Score Chronos)	ACH-000677	-2.3042	SW1573	Lung	Non-Small Cell Lung Cancer	9.61132
CRISPR (DepMap Public 23Q4+Score Chronos)	ACH-000680	-2.12886	SW948	Bowel	Colorectal Adenocarcinoma	10.2787
CRISPR (DepMap Public 23Q4+Score Chronos)	ACH-000681	-2.19287	A549	Lung	Non-Small Cell Lung Cancer	10.2247
CRISPR (DepMap Public 23Q4+Score Chronos)	ACH-000683	-2.74893	SNU503	Bowel	Colorectal Adenocarcinoma	10.2071
CRISPR (DepMap Public 23Q4+Score Chronos)	ACH-000685	-1.77896	L33	Pancreas	Adenosquamous Carcinoma of the Pancreas	9.98684
CRISPR (DepMap Public 23Q4+Score Chronos)	ACH-000688	-2.22181	OV7	Ovary/Fallopian Tube	Ovarian Epithelial Tumor	10.213
CRISPR (DepMap Public 23Q4+Score Chronos)	ACH-000693	-2.62953	KYSE180	Esophagus/Stomach	Esophageal Squamous Cell Carcinoma	9.59922
CRISPR (DepMap Public 23Q4+Score Chronos)	ACH-000694	-2.67959	TE9	Esophagus/Stomach	Esophageal Squamous Cell Carcinoma	8.92333
CRISPR (DepMap Public 23Q4+Score Chronos)	ACH-000695	-1.94367	CORL47	Lung	Lung Neuroendocrine Tumor	10.0535
CRISPR (DepMap Public 23Q4+Score Chronos)	ACH-000696	-2.75319	OVCAR8	Ovary/Fallopian Tube	Ovarian Epithelial Tumor	9.74804
CRISPR (DepMap Public 23Q4+Score Chronos)	ACH-000698	-1.93247	DMS53	Lung	Lung Neuroendocrine Tumor	9.46127
CRISPR (DepMap Public 23Q4+Score Chronos)	ACH-000699	-2.1854	HCC1395	Breast	Invasive Breast Carcinoma	9.436
CRISPR (DepMap Public 23Q4+Score Chronos)	ACH-000700	-2.03331	NCIH2882	Lung	Non-Small Cell Lung Cancer	10.105
CRISPR (DepMap Public 23Q4+Score Chronos)	ACH-000701	-2.27699	RMUGS	Ovary/Fallopian Tube	Ovarian Epithelial Tumor	10.3867
CRISPR (DepMap Public 23Q4+Score Chronos)	ACH-000704	-0.640779	OAW42	Ovary/Fallopian Tube	Ovarian Epithelial Tumor	10.312
CRISPR (DepMap Public 23Q4+Score Chronos)	ACH-000706	-2.76534	EKVX	Lung	Non-Small Cell Lung Cancer	9.28536
CRISPR (DepMap Public 23Q4+Score Chronos)	ACH-000711	-1.66334	JIMT1	Breast	Invasive Breast Carcinoma	10.0034
CRISPR (DepMap Public 23Q4+Score Chronos)	ACH-000713	-1.48359	CAOV3	Ovary/Fallopian Tube	Ovarian Epithelial Tumor	8.88111
CRISPR (DepMap Public 23Q4+Score Chronos)	ACH-000717	-1.52607	COLO680N	Esophagus/Stomach	Esophageal Squamous Cell Carcinoma	9.28207
CRISPR (DepMap Public 23Q4+Score Chronos)	ACH-000718	-2.80539	NCIH2291	Lung	Non-Small Cell Lung Cancer	9.67876
CRISPR (DepMap Public 23Q4+Score Chronos)	ACH-000719	-2.72732	RMGI	Ovary/Fallopian Tube	Ovarian Epithelial Tumor	10.4407
CRISPR (DepMap Public 23Q4+Score Chronos)	ACH-000721	-1.41804	HMC18	Breast	Invasive Breast Carcinoma	9.63701
CRISPR (DepMap Public 23Q4+Score Chronos)	ACH-000722	-2.60749	SNUC1	Bowel	Colorectal Adenocarcinoma	9.49422
CRISPR (DepMap Public 23Q4+Score Chronos)	ACH-000725	-2.6333	HCC202	Breast	Breast Ductal Carcinoma In Situ	9.37686
CRISPR (DepMap Public 23Q4+Score Chronos)	ACH-000736	-1.16903	SNU601	Esophagus/Stomach	Esophagogastric Adenocarcinoma	10.6716
CRISPR (DepMap Public 23Q4+Score Chronos)	ACH-000746	-2.16977	GSS	Esophagus/Stomach	Esophagogastric Adenocarcinoma	9.49552
CRISPR (DepMap Public 23Q4+Score Chronos)	ACH-000747	-2.56278	NCIH1703	Lung	Non-Small Cell Lung Cancer	9.69843
CRISPR (DepMap Public 23Q4+Score Chronos)	ACH-000757	-1.7003	A427	Lung	Non-Small Cell Lung Cancer	9.65878
CRISPR (DepMap Public 23Q4+Score Chronos)	ACH-000758	-1.67976	MKN74	Esophagus/Stomach	Esophagogastric Adenocarcinoma	9.28651
CRISPR (DepMap Public 23Q4+Score Chronos)	ACH-000764	-2.01422	SH10TC	Esophagus/Stomach	Esophagogastric Adenocarcinoma	9.9993
CRISPR (DepMap Public 23Q4+Score Chronos)	ACH-000765	-1.87102	WM983B	Skin	Melanoma	9.59029
CRISPR (DepMap Public 23Q4+Score Chronos)	ACH-000766	-1.69423	NCIH1648	Lung	Non-Small Cell Lung Cancer	9.03127
CRISPR (DepMap Public 23Q4+Score Chronos)	ACH-000767	-2.44904	NCIH526	Lung	Lung Neuroendocrine Tumor	9.80534
CRISPR (DepMap Public 23Q4+Score Chronos)	ACH-000768	-2.00093	MDAMB231	Breast	Invasive Breast Carcinoma	9.8343
CRISPR (DepMap Public 23Q4+Score Chronos)	ACH-000769	-1.56818	LK2	Lung	Non-Small Cell Lung Cancer	10.0686
CRISPR (DepMap Public 23Q4+Score Chronos)	ACH-000774	-2.65783	RERFLCAD2	Lung	Non-Small Cell Lung Cancer	9.00658
CRISPR (DepMap Public 23Q4+Score Chronos)	ACH-000775	-1.75734	NCIH727	Lung	Lung Neuroendocrine Tumor	8.6792
CRISPR (DepMap Public 23Q4+Score Chronos)	ACH-000777	-2.88924	KYSE30	Esophagus/Stomach	Esophageal Squamous Cell Carcinoma	9.54495
CRISPR (DepMap Public 23Q4+Score Chronos)	ACH-000781	-1.95622	NCIH2023	Lung	Non-Small Cell Lung Cancer	10.2073
CRISPR (DepMap Public 23Q4+Score Chronos)	ACH-000783	-2.60283	CAMA1	Breast	Invasive Breast Carcinoma	9.48037
CRISPR (DepMap Public 23Q4+Score Chronos)	ACH-000784	-2.10959	KYSE70	Esophagus/Stomach	Esophageal Squamous Cell Carcinoma	8.95661
CRISPR (DepMap Public 23Q4+Score Chronos)	ACH-000785	-2.64311	NCIH2126	Lung	Non-Small Cell Lung Cancer	9.3134
CRISPR (DepMap Public 23Q4+Score Chronos)	ACH-000787	-2.29461	LXF289	Lung	Non-Small Cell Lung Cancer	8.14685
CRISPR (DepMap Public 23Q4+Score Chronos)	ACH-000788	-2.0369	A2058	Skin	Melanoma	9.99676
CRISPR (DepMap Public 23Q4+Score Chronos)	ACH-000790	-2.11082	SHP77	Lung	Lung Neuroendocrine Tumor	10.0156
CRISPR (DepMap Public 23Q4+Score Chronos)	ACH-000791	-2.31495	RERFLCAD1	Lung	Non-Small Cell Lung Cancer	9.24857
CRISPR (DepMap Public 23Q4+Score Chronos)	ACH-000793	-2.86275	KATOIII	Esophagus/Stomach	Esophagogastric Adenocarcinoma	9.86774
CRISPR (DepMap Public 23Q4+Score Chronos)	ACH-000796	-2.44932	MCAS	Ovary/Fallopian Tube	Ovarian Epithelial Tumor	9.1741
CRISPR (DepMap Public 23Q4+Score Chronos)	ACH-000799	-1.80461	HS695T	Skin	Melanoma	9.47039
CRISPR (DepMap Public 23Q4+Score Chronos)	ACH-000800	-2.28568	NCIH446	Lung	Lung Neuroendocrine Tumor	10.6033
CRISPR (DepMap Public 23Q4+Score Chronos)	ACH-000801	-2.40142	HS936T	Skin	Melanoma	9.36822
CRISPR (DepMap Public 23Q4+Score Chronos)	ACH-000805	-2.25289	COLO679	Skin	Melanoma	9.62423
CRISPR (DepMap Public 23Q4+Score Chronos)	ACH-000809	-2.27277	KYSE410	Esophagus/Stomach	Esophageal Squamous Cell Carcinoma	9.54274
CRISPR (DepMap Public 23Q4+Score Chronos)	ACH-000810	-2.02615	SKMEL30	Skin	Melanoma	9.49003
CRISPR (DepMap Public 23Q4+Score Chronos)	ACH-000811	-2.45884	SKOV3	Ovary/Fallopian Tube	Ovarian Epithelial Tumor	9.89373
CRISPR (DepMap Public 23Q4+Score Chronos)	ACH-000820	-2.10697	SW403	Bowel	Colorectal Adenocarcinoma	8.89394
CRISPR (DepMap Public 23Q4+Score Chronos)	ACH-000822	-1.87898	SKMEL24	Skin	Melanoma	9.77388
CRISPR (DepMap Public 23Q4+Score Chronos)	ACH-000823	-2.44717	KYSE140	Esophagus/Stomach	Esophageal Squamous Cell Carcinoma	9.67731
CRISPR (DepMap Public 23Q4+Score Chronos)	ACH-000824	-1.99321	KYSE510	Esophagus/Stomach	Esophageal Squamous Cell Carcinoma	10.0174
CRISPR (DepMap Public 23Q4+Score Chronos)	ACH-000827	-1.76956	WM793	Skin	Melanoma	9.46457
CRISPR (DepMap Public 23Q4+Score Chronos)	ACH-000837	-2.40116	NCIH322	Lung	Non-Small Cell Lung Cancer	9.13965
CRISPR (DepMap Public 23Q4+Score Chronos)	ACH-000840	-2.12141	HCC366	Lung	Non-Small Cell Lung Cancer	10.2178
CRISPR (DepMap Public 23Q4+Score Chronos)	ACH-000841	-2.11481	NCIH2087	Lung	Non-Small Cell Lung Cancer	8.24926
CRISPR (DepMap Public 23Q4+Score Chronos)	ACH-000843	-2.02017	HARA	Lung	Non-Small Cell Lung Cancer	9.57264
CRISPR (DepMap Public 23Q4+Score Chronos)	ACH-000845	-2.2476	NCIH1373	Lung	Non-Small Cell Lung Cancer	9.35694
CRISPR (DepMap Public 23Q4+Score Chronos)	ACH-000847	-2.33463	HGC27	Esophagus/Stomach	Esophagogastric Adenocarcinoma	9.6312
CRISPR (DepMap Public 23Q4+Score Chronos)	ACH-000849	-2.77329	MDAMB468	Breast	Invasive Breast Carcinoma	9.19227
CRISPR (DepMap Public 23Q4+Score Chronos)	ACH-000851	-2.28209	MORCPR	Lung	Non-Small Cell Lung Cancer	9.05213
CRISPR (DepMap Public 23Q4+Score Chronos)	ACH-000853	-2.33606	NCIH661	Lung	Non-Small Cell Lung Cancer	9.53557
CRISPR (DepMap Public 23Q4+Score Chronos)	ACH-000855	-2.45394	KYSE150	Esophagus/Stomach	Esophageal Squamous Cell Carcinoma	10.206
CRISPR (DepMap Public 23Q4+Score Chronos)	ACH-000856	-1.91912	CAL51	Breast	Invasive Breast Carcinoma	9.59811
CRISPR (DepMap Public 23Q4+Score Chronos)	ACH-000858	-2.7967	KNS62	Lung	Non-Small Cell Lung Cancer	8.62976
CRISPR (DepMap Public 23Q4+Score Chronos)	ACH-000859	-2.59627	HCC1954	Breast	Breast Ductal Carcinoma In Situ	10.2288
CRISPR (DepMap Public 23Q4+Score Chronos)	ACH-000860	-2.39743	NCIH358	Lung	Non-Small Cell Lung Cancer	9.68347
CRISPR (DepMap Public 23Q4+Score Chronos)	ACH-000861	-2.50691	HOP62	Lung	Non-Small Cell Lung Cancer	11.6177
CRISPR (DepMap Public 23Q4+Score Chronos)	ACH-000865	-2.15353	KYSE450	Esophagus/Stomach	Esophageal Squamous Cell Carcinoma	9.62013
CRISPR (DepMap Public 23Q4+Score Chronos)	ACH-000866	-1.99288	NCIH1048	Lung	Lung Neuroendocrine Tumor	9.85608
CRISPR (DepMap Public 23Q4+Score Chronos)	ACH-000867	-2.05852	CHAGOK1	Lung	Non-Small Cell Lung Cancer	9.7698
CRISPR (DepMap Public 23Q4+Score Chronos)	ACH-000869	-2.2877	NCIH1568	Lung	Non-Small Cell Lung Cancer	9.66393
CRISPR (DepMap Public 23Q4+Score Chronos)	ACH-000871	-1.53075	NCIH510	Lung	Lung Neuroendocrine Tumor	10.3091
CRISPR (DepMap Public 23Q4+Score Chronos)	ACH-000872	-2.2167	HCC515	Lung	Non-Small Cell Lung Cancer	8.87845
CRISPR (DepMap Public 23Q4+Score Chronos)	ACH-000873	-2.56925	KYSE270	Esophagus/Stomach	Esophageal Squamous Cell Carcinoma	9.04073
CRISPR (DepMap Public 23Q4+Score Chronos)	ACH-000876	-2.16925	MDAMB415	Breast	Invasive Breast Carcinoma	9.04147
CRISPR (DepMap Public 23Q4+Score Chronos)	ACH-000878	-2.00398	HCC15	Lung	Non-Small Cell Lung Cancer	9.90941
CRISPR (DepMap Public 23Q4+Score Chronos)	ACH-000880	-2.3707	AGS	Esophagus/Stomach	Esophagogastric Adenocarcinoma	10.2328
CRISPR (DepMap Public 23Q4+Score Chronos)	ACH-000881	-1.7327	MELJUSO	Skin	Melanoma	10.2105
CRISPR (DepMap Public 23Q4+Score Chronos)	ACH-000882	-1.90179	IGR1	Skin	Melanoma	10.0992
CRISPR (DepMap Public 23Q4+Score Chronos)	ACH-000884	-1.90756	MDAMB435S	Skin	Melanoma	10.3767
CRISPR (DepMap Public 23Q4+Score Chronos)	ACH-000885	-2.13878	TOV21G	Ovary/Fallopian Tube	Ovarian Epithelial Tumor	9.80256
CRISPR (DepMap Public 23Q4+Score Chronos)	ACH-000886	-1.94461	NCIH2009	Lung	Non-Small Cell Lung Cancer	10.2505
CRISPR (DepMap Public 23Q4+Score Chronos)	ACH-000888	-2.31549	NCIH1793	Lung	Non-Small Cell Lung Cancer	9.79765
CRISPR (DepMap Public 23Q4+Score Chronos)	ACH-000890	-1.78367	SW1271	Lung	Lung Neuroendocrine Tumor	9.74712
CRISPR (DepMap Public 23Q4+Score Chronos)	ACH-000894	-1.81491	NCIH1869	Lung	Non-Small Cell Lung Cancer	9.47033
CRISPR (DepMap Public 23Q4+Score Chronos)	ACH-000898	-2.04703	SNU719	Esophagus/Stomach	Esophagogastric Adenocarcinoma	9.69523
CRISPR (DepMap Public 23Q4+Score Chronos)	ACH-000899	-1.53296	WM88	Skin	Melanoma	9.75651
CRISPR (DepMap Public 23Q4+Score Chronos)	ACH-000900	-1.79149	NCIH23	Lung	Non-Small Cell Lung Cancer	9.55813
CRISPR (DepMap Public 23Q4+Score Chronos)	ACH-000901	-2.23998	HCC1359	Lung	Non-Small Cell Lung Cancer	9.64827
CRISPR (DepMap Public 23Q4+Score Chronos)	ACH-000906	-1.97596	ES2	Ovary/Fallopian Tube	Ovarian Epithelial Tumor	9.89174
CRISPR (DepMap Public 23Q4+Score Chronos)	ACH-000910	-2.38666	MDAMB453	Breast	Invasive Breast Carcinoma	9.70562
CRISPR (DepMap Public 23Q4+Score Chronos)	ACH-000911	-1.02803	NUGC3	Esophagus/Stomach	Esophagogastric Adenocarcinoma	9.7526
CRISPR (DepMap Public 23Q4+Score Chronos)	ACH-000912	-1.86267	NCIH2286	Lung	Lung Neuroendocrine Tumor	8.66743
CRISPR (DepMap Public 23Q4+Score Chronos)	ACH-000915	-2.19838	IPC298	Skin	Melanoma	10.3029
CRISPR (DepMap Public 23Q4+Score Chronos)	ACH-000916	-1.76568	NCIH1573	Lung	Non-Small Cell Lung Cancer	9.34003
CRISPR (DepMap Public 23Q4+Score Chronos)	ACH-000917	-2.28996	TE4	Esophagus/Stomach	Esophageal Squamous Cell Carcinoma	8.92059
CRISPR (DepMap Public 23Q4+Score Chronos)	ACH-000919	-1.63696	IM95	Esophagus/Stomach	Esophagogastric Adenocarcinoma	9.55232
CRISPR (DepMap Public 23Q4+Score Chronos)	ACH-000921	-2.03762	NCIH157DM	Lung	Non-Small Cell Lung Cancer	10.3759
CRISPR (DepMap Public 23Q4+Score Chronos)	ACH-000924	-2.16802	NCIH2172	Lung	Non-Small Cell Lung Cancer	10.4594
CRISPR (DepMap Public 23Q4+Score Chronos)	ACH-000926	-2.27913	HT55	Bowel	Colorectal Adenocarcinoma	10.0731
CRISPR (DepMap Public 23Q4+Score Chronos)	ACH-000929	-2.16927	NCIH2110	Lung	Non-Small Cell Lung Cancer	9.20657
CRISPR (DepMap Public 23Q4+Score Chronos)	ACH-000932	-2.07881	SNU1	Esophagus/Stomach	Esophagogastric Adenocarcinoma	10.0199
CRISPR (DepMap Public 23Q4+Score Chronos)	ACH-000934	-2.13273	MDAMB361	Breast	Invasive Breast Carcinoma	9.63749
CRISPR (DepMap Public 23Q4+Score Chronos)	ACH-000935	-1.32639	MDST8	Bowel	Colorectal Adenocarcinoma	10.1047
CRISPR (DepMap Public 23Q4+Score Chronos)	ACH-000936	-2.25292	EFO27	Ovary/Fallopian Tube	Ovarian Epithelial Tumor	9.451
CRISPR (DepMap Public 23Q4+Score Chronos)	ACH-000943	-2.14225	RKO	Bowel	Colorectal Adenocarcinoma	10.616
CRISPR (DepMap Public 23Q4+Score Chronos)	ACH-000945	-1.9527	NCIH650	Lung	Non-Small Cell Lung Cancer	10.1025
CRISPR (DepMap Public 23Q4+Score Chronos)	ACH-000947	-2.03306	OVK18	Ovary/Fallopian Tube	Ovarian Epithelial Tumor	10.2015
CRISPR (DepMap Public 23Q4+Score Chronos)	ACH-000948	-2.13164	2313287	Esophagus/Stomach	Esophagogastric Adenocarcinoma	8.68947
CRISPR (DepMap Public 23Q4+Score Chronos)	ACH-000950	-2.26869	LOVO	Bowel	Colorectal Adenocarcinoma	9.68018
CRISPR (DepMap Public 23Q4+Score Chronos)	ACH-000956	-0.988261	22RV1	Prostate	Prostate Adenocarcinoma	9.90892
CRISPR (DepMap Public 23Q4+Score Chronos)	ACH-000957	-1.91087	LS180	Bowel	Colorectal Adenocarcinoma	9.62784
CRISPR (DepMap Public 23Q4+Score Chronos)	ACH-000958	-1.9477	SW48	Bowel	Colorectal Adenocarcinoma	8.71644
CRISPR (DepMap Public 23Q4+Score Chronos)	ACH-000959	-1.85442	SNUC4	Bowel	Colorectal Adenocarcinoma	9.5818
CRISPR (DepMap Public 23Q4+Score Chronos)	ACH-000962	-2.48628	OC314	Ovary/Fallopian Tube	Ovarian Epithelial Tumor	9.91801
CRISPR (DepMap Public 23Q4+Score Chronos)	ACH-000963	-1.95762	CCK81	Bowel	Colorectal Adenocarcinoma	9.94825
CRISPR (DepMap Public 23Q4+Score Chronos)	ACH-000966	-1.59289	IGROV1	Ovary/Fallopian Tube	Ovarian Epithelial Tumor	9.82442
CRISPR (DepMap Public 23Q4+Score Chronos)	ACH-000968	-1.61346	COLO792	Skin	Melanoma	9.77451
CRISPR (DepMap Public 23Q4+Score Chronos)	ACH-000969	-2.43344	KM12	Bowel	Colorectal Adenocarcinoma	10.398
CRISPR (DepMap Public 23Q4+Score Chronos)	ACH-000970	-2.49262	SNUC5	Bowel	Colorectal Adenocarcinoma	9.32441
CRISPR (DepMap Public 23Q4+Score Chronos)	ACH-000971	-2.37594	HCT116	Bowel	Colorectal Adenocarcinoma	10.0565
CRISPR (DepMap Public 23Q4+Score Chronos)	ACH-000975	-2.40242	HCC2450	Lung	Non-Small Cell Lung Cancer	9.3672
CRISPR (DepMap Public 23Q4+Score Chronos)	ACH-000977	-1.27172	LNCAPCLONEFGC	Prostate	Prostate Adenocarcinoma	9.10274
CRISPR (DepMap Public 23Q4+Score Chronos)	ACH-000979	-2.0948	DU145	Prostate	Prostate Adenocarcinoma
CRISPR (DepMap Public 23Q4+Score Chronos)	ACH-000980	-2.2344	NCIH1155	Lung	Non-Small Cell Lung Cancer	10.1697
CRISPR (DepMap Public 23Q4+Score Chronos)	ACH-000985	-2.21793	LS411N	Bowel	Colorectal Adenocarcinoma	9.49183
CRISPR (DepMap Public 23Q4+Score Chronos)	ACH-000986	-1.59696	HT115	Bowel	Colorectal Adenocarcinoma	9.79696
CRISPR (DepMap Public 23Q4+Score Chronos)	ACH-000991	-1.93809	SNU81	Bowel	Colorectal Adenocarcinoma	8.63408
CRISPR (DepMap Public 23Q4+Score Chronos)	ACH-000997	-1.79711	HCT15	Bowel	Colorectal Adenocarcinoma	10.0492
CRISPR (DepMap Public 23Q4+Score Chronos)	ACH-001039	-1.83977	COLO205	Bowel	Colorectal Adenocarcinoma
CRISPR (DepMap Public 23Q4+Score Chronos)	ACH-001041	-1.71247	CHL1DM	Skin	Melanoma	9.62384
CRISPR (DepMap Public 23Q4+Score Chronos)	ACH-001048	-2.05359	COV504	Ovary/Fallopian Tube	Ovarian Epithelial Tumor	9.64956
CRISPR (DepMap Public 23Q4+Score Chronos)	ACH-001061	-1.71093	DLD1	Bowel	Colorectal Adenocarcinoma	10.1411
CRISPR (DepMap Public 23Q4+Score Chronos)	ACH-001063	-1.77071	DOV13	Ovary/Fallopian Tube	Ovarian Epithelial Tumor
CRISPR (DepMap Public 23Q4+Score Chronos)	ACH-001065	-1.9345	EVSAT	Breast	Invasive Breast Carcinoma
CRISPR (DepMap Public 23Q4+Score Chronos)	ACH-001075	-1.88519	NCIH292	Lung	Non-Small Cell Lung Cancer	8.69519
CRISPR (DepMap Public 23Q4+Score Chronos)	ACH-001081	-2.39845	HCC2998	Bowel	Colorectal Adenocarcinoma
CRISPR (DepMap Public 23Q4+Score Chronos)	ACH-001098	-1.93087	KCIMOH1	Pancreas	Pancreatic Adenocarcinoma	10.2324
CRISPR (DepMap Public 23Q4+Score Chronos)	ACH-001107	-2.31479	KP1N	Pancreas	Pancreatic Adenocarcinoma
CRISPR (DepMap Public 23Q4+Score Chronos)	ACH-001137	-2.55947	NCIH1993	Lung	Non-Small Cell Lung Cancer
CRISPR (DepMap Public 23Q4+Score Chronos)	ACH-001145	-2.24331	OC316	Ovary/Fallopian Tube	Ovarian Epithelial Tumor	9.66686
CRISPR (DepMap Public 23Q4+Score Chronos)	ACH-001151	-1.9978	OVCAR5	Ovary/Fallopian Tube	Ovarian Epithelial Tumor	10.3847
CRISPR (DepMap Public 23Q4+Score Chronos)	ACH-001190	-2.18891	SKMEL2	Skin	Melanoma	10.1093
CRISPR (DepMap Public 23Q4+Score Chronos)	ACH-001233	-2.22881	VMRCLCD	Lung	Non-Small Cell Lung Cancer
CRISPR (DepMap Public 23Q4+Score Chronos)	ACH-001239	-2.37968	WM2664	Skin	Melanoma	9.56571
CRISPR (DepMap Public 23Q4+Score Chronos)	ACH-001278	-2.5004	BIN67	Ovary/Fallopian Tube	Ovarian Epithelial Tumor	9.76215
CRISPR (DepMap Public 23Q4+Score Chronos)	ACH-001279	-2.00375	SCCOHT1	Ovary/Fallopian Tube	Ovarian Epithelial Tumor	9.93807
CRISPR (DepMap Public 23Q4+Score Chronos)	ACH-001340	-2.09534	COV413A	Ovary/Fallopian Tube	Ovarian Epithelial Tumor	9.1758
CRISPR (DepMap Public 23Q4+Score Chronos)	ACH-001345	-1.95639	GP5D	Bowel	Colorectal Adenocarcinoma	10.3315
CRISPR (DepMap Public 23Q4+Score Chronos)	ACH-001353	-2.69412	JOPACA1	Pancreas	Pancreatic Adenocarcinoma	9.46095
CRISPR (DepMap Public 23Q4+Score Chronos)	ACH-001368	-2.81828	OACM51	Esophagus/Stomach	Esophagogastric Adenocarcinoma	10.8134
CRISPR (DepMap Public 23Q4+Score Chronos)	ACH-001370	-2.13353	OCIP5X	Ovary/Fallopian Tube	Ovarian Epithelial Tumor	9.00006
CRISPR (DepMap Public 23Q4+Score Chronos)	ACH-001374	-2.31339	PA1	Ovary/Fallopian Tube	Ovarian Germ Cell Tumor	10.2816
CRISPR (DepMap Public 23Q4+Score Chronos)	ACH-001375	-1.95136	PACADD119	Pancreas	Pancreatic Adenocarcinoma	10.1141
CRISPR (DepMap Public 23Q4+Score Chronos)	ACH-001377	-2.09233	PACADD137	Pancreas	Pancreatic Adenocarcinoma	10.0276
CRISPR (DepMap Public 23Q4+Score Chronos)	ACH-001379	-1.38527	PACADD161	Pancreas	Pancreatic Adenocarcinoma	9.86692
CRISPR (DepMap Public 23Q4+Score Chronos)	ACH-001380	-2.25189	PACADD165	Pancreas	Pancreatic Adenocarcinoma	9.73554
CRISPR (DepMap Public 23Q4+Score Chronos)	ACH-001382	-2.12239	PACADD188	Pancreas	Pancreatic Adenocarcinoma	9.57484
CRISPR (DepMap Public 23Q4+Score Chronos)	ACH-001386	-1.93298	SCLC22H	Lung	Lung Neuroendocrine Tumor	10.4401
CRISPR (DepMap Public 23Q4+Score Chronos)	ACH-001388	-2.03763	SUM102PT	Breast	Invasive Breast Carcinoma	5.94556
CRISPR (DepMap Public 23Q4+Score Chronos)	ACH-001389	-1.774	SUM1315MO2	Breast	Invasive Breast Carcinoma	9.63294
CRISPR (DepMap Public 23Q4+Score Chronos)	ACH-001390	-1.86978	SUM149PT	Breast	Invasive Breast Carcinoma	9.1735
CRISPR (DepMap Public 23Q4+Score Chronos)	ACH-001391	-1.77335	SUM159PT	Breast	Invasive Breast Carcinoma	9.76868
CRISPR (DepMap Public 23Q4+Score Chronos)	ACH-001392	-2.2959	SUM185PE	Breast	Invasive Breast Carcinoma	8.37043
CRISPR (DepMap Public 23Q4+Score Chronos)	ACH-001393	-2.22415	SUM190PT	Breast	Invasive Breast Carcinoma	8.98371
CRISPR (DepMap Public 23Q4+Score Chronos)	ACH-001394	-1.25772	SUM229PE	Breast	Invasive Breast Carcinoma	10.1096
CRISPR (DepMap Public 23Q4+Score Chronos)	ACH-001396	-2.48951	SUM52PE	Breast	Invasive Breast Carcinoma	10.0181
CRISPR (DepMap Public 23Q4+Score Chronos)	ACH-001399	-2.10924	SW626	Bowel	Colorectal Adenocarcinoma	10.0108
CRISPR (DepMap Public 23Q4+Score Chronos)	ACH-001403	-2.43794	TO14	Ovary/Fallopian Tube	Ovarian Epithelial Tumor	10.5925
CRISPR (DepMap Public 23Q4+Score Chronos)	ACH-001418	-2.64915	UWB1289	Ovary/Fallopian Tube	Ovarian Epithelial Tumor	10.09
CRISPR (DepMap Public 23Q4+Score Chronos)	ACH-001419	-1.7942	VP229	Breast	Invasive Breast Carcinoma	10.5831
CRISPR (DepMap Public 23Q4+Score Chronos)	ACH-001422	-2.1889	WPE1NA22	Prostate	Prostate Adenocarcinoma	9.28147
CRISPR (DepMap Public 23Q4+Score Chronos)	ACH-001454	-2.2473	C10	Bowel	Colorectal Adenocarcinoma	9.73125
CRISPR (DepMap Public 23Q4+Score Chronos)	ACH-001458	-1.77155	C75	Bowel	Colorectal Adenocarcinoma	9.3766
CRISPR (DepMap Public 23Q4+Score Chronos)	ACH-001459	-2.19071	C80	Bowel	Colorectal Adenocarcinoma	10.2247
CRISPR (DepMap Public 23Q4+Score Chronos)	ACH-001460	-1.39329	C84	Bowel	Colorectal Adenocarcinoma	10.4881
CRISPR (DepMap Public 23Q4+Score Chronos)	ACH-001461	-2.28275	C99	Bowel	Colorectal Adenocarcinoma	10.1073
CRISPR (DepMap Public 23Q4+Score Chronos)	ACH-001496	-2.35565	ESO26	Esophagus/Stomach	Esophagogastric Adenocarcinoma	9.11814
CRISPR (DepMap Public 23Q4+Score Chronos)	ACH-001497	-2.20751	ESO51	Esophagus/Stomach	Esophagogastric Adenocarcinoma	10.2068
CRISPR (DepMap Public 23Q4+Score Chronos)	ACH-001500	-1.92297	FLO1	Esophagus/Stomach	Esophagogastric Adenocarcinoma	9.74745
CRISPR (DepMap Public 23Q4+Score Chronos)	ACH-001522	-1.73055	HMY1	Skin	Melanoma	9.21975
CRISPR (DepMap Public 23Q4+Score Chronos)	ACH-001544	-1.80013	KYAE1	Esophagus/Stomach	Esophagogastric Adenocarcinoma
CRISPR (DepMap Public 23Q4+Score Chronos)	ACH-001549	-2.02961	LU135	Lung	Lung Neuroendocrine Tumor	10.6757
CRISPR (DepMap Public 23Q4+Score Chronos)	ACH-001563	-1.25394	MM127	Skin	Melanoma	9.8346
CRISPR (DepMap Public 23Q4+Score Chronos)	ACH-001566	-1.96816	MM370	Skin	Melanoma	10.8572
CRISPR (DepMap Public 23Q4+Score Chronos)	ACH-001567	-2.75632	MM383	Skin	Melanoma	9.64333
CRISPR (DepMap Public 23Q4+Score Chronos)	ACH-001568	-1.12827	MM386	Skin	Melanoma	9.82561
CRISPR (DepMap Public 23Q4+Score Chronos)	ACH-001570	-1.79938	MM426	Skin	Melanoma	10.299
CRISPR (DepMap Public 23Q4+Score Chronos)	ACH-001627	-1.18969	P4E6	Prostate	Prostate Adenocarcinoma	9.29925
CRISPR (DepMap Public 23Q4+Score Chronos)	ACH-001628	-1.61412	PEA1	Ovary/Fallopian Tube	Ovarian Epithelial Tumor	10.3828
CRISPR (DepMap Public 23Q4+Score Chronos)	ACH-001630	-1.33422	PEO1	Ovary/Fallopian Tube	Ovarian Epithelial Tumor	9.86515
CRISPR (DepMap Public 23Q4+Score Chronos)	ACH-001632	-2.23619	PEO4	Ovary/Fallopian Tube	Ovarian Epithelial Tumor	9.71461
CRISPR (DepMap Public 23Q4+Score Chronos)	ACH-001645	-2.02428	SEKI	Skin	Melanoma	9.95408
CRISPR (DepMap Public 23Q4+Score Chronos)	ACH-001648	-1.71228	SHMAC4	Prostate	Prostate Adenocarcinoma	8.22453
CRISPR (DepMap Public 23Q4+Score Chronos)	ACH-001649	-1.90088	SHMAC5	Prostate	Prostate Adenocarcinoma	9.15785
CRISPR (DepMap Public 23Q4+Score Chronos)	ACH-001653	-1.85169	SKGT2	Esophagus/Stomach	Esophagogastric Adenocarcinoma	9.20247
CRISPR (DepMap Public 23Q4+Score Chronos)	ACH-001654	-1.79048	SKGT4	Esophagus/Stomach	Esophagogastric Adenocarcinoma	10.3653
CRISPR (DepMap Public 23Q4+Score Chronos)	ACH-001664	-2.25011	SNU638	Esophagus/Stomach	Esophagogastric Adenocarcinoma	9.92979
CRISPR (DepMap Public 23Q4+Score Chronos)	ACH-001719	-2.67661	OCIC4P	Ovary/Fallopian Tube	Ovarian Epithelial Tumor	10.9921
CRISPR (DepMap Public 23Q4+Score Chronos)	ACH-001786	-1.36035	SNU1544	Bowel	Colorectal Adenocarcinoma	9.47486
CRISPR (DepMap Public 23Q4+Score Chronos)	ACH-001819	-2.44809	MFM223	Breast	Invasive Breast Carcinoma	9.10024
CRISPR (DepMap Public 23Q4+Score Chronos)	ACH-001820	-2.70914	COLO824	Breast	Breast Neoplasm, NOS	9.96982
CRISPR (DepMap Public 23Q4+Score Chronos)	ACH-001970	-1.33824	MM253	Skin	Melanoma	10.7636
CRISPR (DepMap Public 23Q4+Score Chronos)	ACH-001973	-2.29803	MM485	Skin	Melanoma	10.0815
CRISPR (DepMap Public 23Q4+Score Chronos)	ACH-001975	-2.35546	MM576	Skin	Melanoma	10.3761
CRISPR (DepMap Public 23Q4+Score Chronos)	ACH-001982	-1.71474	NZM3	Skin	Melanoma	9.85894
CRISPR (DepMap Public 23Q4+Score Chronos)	ACH-001986	-1.52819	NZM42	Skin	Melanoma	9.61165
CRISPR (DepMap Public 23Q4+Score Chronos)	ACH-001990	-1.99592	NZM7	Skin	Melanoma	9.89916
CRISPR (DepMap Public 23Q4+Score Chronos)	ACH-001991	-2.30934	NZOV9	Ovary/Fallopian Tube	Ovarian Epithelial Tumor	10.3046
CRISPR (DepMap Public 23Q4+Score Chronos)	ACH-001999	-2.6506	9505BIK	Pancreas	Pancreatic Adenocarcinoma	9.94106
CRISPR (DepMap Public 23Q4+Score Chronos)	ACH-002001	-2.08526	A375SKINCJ1	Skin	Melanoma	10.4134
CRISPR (DepMap Public 23Q4+Score Chronos)	ACH-002002	-1.27557	A375SKINCJ2	Skin	Melanoma	10.389
CRISPR (DepMap Public 23Q4+Score Chronos)	ACH-002003	-1.47156	A375SKINCJ3	Skin	Melanoma	10.5798
CRISPR (DepMap Public 23Q4+Score Chronos)	ACH-002005	-2.05615	SKMEL19	Skin	Melanoma	9.75884
CRISPR (DepMap Public 23Q4+Score Chronos)	ACH-002024	-2.28238	ECC4	Bowel	Colorectal Adenocarcinoma	10.4963
CRISPR (DepMap Public 23Q4+Score Chronos)	ACH-002025	-2.83057	TT1TKB	Bowel	Colorectal Adenocarcinoma	9.89574
CRISPR (DepMap Public 23Q4+Score Chronos)	ACH-002035	-2.24526	LCAM1	Lung	Non-Small Cell Lung Cancer	10.2765
CRISPR (DepMap Public 23Q4+Score Chronos)	ACH-002039	-1.95662	PK8	Pancreas	Pancreatic Adenocarcinoma	9.60881
CRISPR (DepMap Public 23Q4+Score Chronos)	ACH-002051	-1.49186	LU134A	Lung	Lung Neuroendocrine Tumor	10.46
CRISPR (DepMap Public 23Q4+Score Chronos)	ACH-002077	-2.1675	LU165	Lung	Lung Neuroendocrine Tumor	10.1814
CRISPR (DepMap Public 23Q4+Score Chronos)	ACH-002084	-1.95923	MMAC	Skin	Melanoma	9.44047
CRISPR (DepMap Public 23Q4+Score Chronos)	ACH-002140	-1.97791	HEY	Ovary/Fallopian Tube	Ovarian Epithelial Tumor
CRISPR (DepMap Public 23Q4+Score Chronos)	ACH-002141	-1.59032	HSC39	Esophagus/Stomach	Esophagogastric Adenocarcinoma
CRISPR (DepMap Public 23Q4+Score Chronos)	ACH-002143	-2.10975	ISTMEL1	Skin	Melanoma
CRISPR (DepMap Public 23Q4+Score Chronos)	ACH-002156	-2.02879	LC1SQ	Lung	Non-Small Cell Lung Cancer
CRISPR (DepMap Public 23Q4+Score Chronos)	ACH-002161	-1.65541	MKN28	Esophagus/Stomach	Esophagogastric Adenocarcinoma
CRISPR (DepMap Public 23Q4+Score Chronos)	ACH-002179	-1.69722	OCUBM	Breast	Invasive Breast Carcinoma
CRISPR (DepMap Public 23Q4+Score Chronos)	ACH-002181	-2.16645	OVCA420	Ovary/Fallopian Tube	Ovarian Epithelial Tumor
CRISPR (DepMap Public 23Q4+Score Chronos)	ACH-002183	-1.71585	OVMIU	Ovary/Fallopian Tube	Ovarian Epithelial Tumor
CRISPR (DepMap Public 23Q4+Score Chronos)	ACH-002186	-2.35894	PL4	Pancreas	Pancreatic Adenocarcinoma
CRISPR (DepMap Public 23Q4+Score Chronos)	ACH-002202	-1.48123	TMK1	Esophagus/Stomach	Esophagogastric Adenocarcinoma
CRISPR (DepMap Public 23Q4+Score Chronos)	ACH-002233	-1.85105	DIFI	Bowel	Colorectal Adenocarcinoma
CRISPR (DepMap Public 23Q4+Score Chronos)	ACH-002243	-1.48644	HCE4	Esophagus/Stomach	Esophageal Squamous Cell Carcinoma
CRISPR (DepMap Public 23Q4+Score Chronos)	ACH-002263	-2.09195	KYSE220	Esophagus/Stomach	Esophageal Squamous Cell Carcinoma
CRISPR (DepMap Public 23Q4+Score Chronos)	ACH-002399	-1.8668	21NT	Breast	Invasive Breast Carcinoma
CRISPR (DepMap Public 23Q4+Score Chronos)	ACH-002446	-2.0681	CCLFUPGI0005T	Esophagus/Stomach	Esophagogastric Adenocarcinoma	9.62211
CRISPR (DepMap Public 23Q4+Score Chronos)	ACH-002458	-1.4097	HT144SKINFV1	Skin	Melanoma	10.2401
CRISPR (DepMap Public 23Q4+Score Chronos)	ACH-002459	-2.10811	HT144SKINFV3	Skin	Melanoma	9.54355
CRISPR (DepMap Public 23Q4+Score Chronos)	ACH-002460	-2.1141	HT144SKINFV2	Skin	Melanoma	10.093
CRISPR (DepMap Public 23Q4+Score Chronos)	ACH-002461	-1.6	RVH421SKINFV1	Skin	Melanoma	9.54187
CRISPR (DepMap Public 23Q4+Score Chronos)	ACH-002486	-2.53979	MESOV	Ovary/Fallopian Tube	Ovarian Epithelial Tumor	10.6443
CRISPR (DepMap Public 23Q4+Score Chronos)	ACH-002508	-2.55651	WM3211	Skin	Melanoma	9.49639
CRISPR (DepMap Public 23Q4+Score Chronos)	ACH-002510	-2.09734	M040416	Skin	Melanoma	10.2112
CRISPR (DepMap Public 23Q4+Score Chronos)	ACH-002511	-2.02625	M140325	Skin	Melanoma	10.0268
CRISPR (DepMap Public 23Q4+Score Chronos)	ACH-002512	-2.45307	MM160113	Skin	Melanoma	10.297
CRISPR (DepMap Public 23Q4+Score Chronos)	ACH-002522	-1.29955	SNU2292	Lung	Non-Small Cell Lung Cancer	10.3245
CRISPR (DepMap Public 23Q4+Score Chronos)	ACH-002524	-2.02166	SNU251	Ovary/Fallopian Tube	Ovarian Epithelial Tumor	10.5036
CRISPR (DepMap Public 23Q4+Score Chronos)	ACH-002526	-2.1755	SNU1327	Lung	Non-Small Cell Lung Cancer	11.078
CRISPR (DepMap Public 23Q4+Score Chronos)	ACH-002531	-1.77261	SNU2535	Lung	Non-Small Cell Lung Cancer	9.72455
CRISPR (DepMap Public 23Q4+Score Chronos)	ACH-002535	-1.82201	SNU254	Bowel	Colorectal Adenocarcinoma	10.2911
CRISPR (DepMap Public 23Q4+Score Chronos)	ACH-002650	-2.64365	ETCC016	Lung	Non-Small Cell Lung Cancer	9.22759
CRISPR (DepMap Public 23Q4+Score Chronos)	ACH-002654	-1.97895	JVE015	Bowel	Colorectal Adenocarcinoma	10.424
CRISPR (DepMap Public 23Q4+Score Chronos)	ACH-002659	-2.05679	JVE127	Bowel	Colorectal Adenocarcinoma	9.3965
CRISPR (DepMap Public 23Q4+Score Chronos)	ACH-002664	-1.86459	JVE253	Bowel	Colorectal Adenocarcinoma	10.1073
CRISPR (DepMap Public 23Q4+Score Chronos)	ACH-002669	-2.04534	KP363T	Bowel	Colorectal Adenocarcinoma	10.5022
CRISPR (DepMap Public 23Q4+Score Chronos)	ACH-002672	-2.80643	MAPACHS77	Pancreas	Pancreatic Adenocarcinoma	10.2264
CRISPR (DepMap Public 23Q4+Score Chronos)	ACH-002847	-1.75185	YUHOIN	Skin	Melanoma	9.66409
