# Supplementary material for: Evaluation of Spliceosome Protein SmD2 as a Potential Target for Cancer Therapy
Source: Int J Mol Sci. 2024 Dec 6;25(23):13131. doi: 10.3390/ijms252313131 (PMC11642717; doi:10.3390/ijms252313131)
Supplement: Supplementary file 1 [file ijms-25-13131-s001.zip › Table S4. SNRPD2's top 100 codependencies from CRISPR screens and gene ontology enrichment analysis.xlsx]

## Sheet: Top 100 Codependencies
Gene	Entrez Id	Correlation
SNRPD3	6634	0.28249
RPL36A	6173	-0.254767
ABCC6	368	0.244414
RPL15	6138	-0.23717
EEF1A1	1915	-0.232624
SNRPD1	6632	0.221539
RPL21	6144	-0.210383
RPL7L1	285855	-0.208246
PARVA	55742	0.207719
RUVBL2	10856	0.205607
RPL23A	6147	-0.205346
RPL6	6128	-0.201254
DEFB108B	245911	-0.200733
RNPS1	10921	0.195815
PKD1	5310	0.190654
NPM1	4869	-0.186194
SH2D6	284948	0.1819
CCT3	7203	0.178785
WDR36	134430	-0.176077
SMU1	55234	0.174291
KRTAP21-1	337977	0.173727
LYNX1	66004	0.173515
DDX23	9416	0.172023
LCE1F	353137	-0.171046
CD177	57126	0.170179
RSL24D1	51187	-0.168901
VCP	7415	0.168227
PTPRC	5788	-0.167402
NAPA	8775	0.167347
AS3MT	57412	0.16639
LCE2C	353140	-0.16518
CHMP2A	27243	0.163895
AMELY	266	0.163043
PTH2	113091	0.162837
AURKA	6790	0.159686
SNRNP200	23020	0.158059
ZFY	7544	-0.157089
SNRPF	6636	0.156997
ZNF124	7678	-0.155044
GGT1	2678	0.15483
ZSCAN5B	342933	0.15465
LSM7	51690	0.154312
ZFP36	7538	-0.15345
NUP62	23636	0.150757
SARS1	6301	0.149778
POLR2G	5436	0.149413
FKBP6	8468	-0.148998
CYYR1	116159	-0.145705
PRPF31	26121	0.145602
CXADR	1525	0.145591
AURKAIP1	54998	-0.145216
ZWILCH	55055	-0.144021
DDX28	55794	-0.143668
ETF1	2107	0.143398
RWDD4	201965	-0.14335
PRB4	5545	0.143205
PPM1D	8493	-0.142911
NRXN2	9379	0.142902
RPL35A	6165	-0.142235
GLMN	11146	-0.141733
PHF5A	84844	0.140891
RUVBL1	8607	0.140746
WDR70	55100	0.140311
FAAP24	91442	-0.140145
EXOC5	10640	-0.139484
HPR	3250	-0.139221
PRPF19	27339	0.139213
LSM6	11157	0.137943
SZT2	23334	0.137804
IL17RE	132014	0.136807
TSEN2	80746	-0.136716
NDUFB1	4707	-0.136676
TMEM120A	83862	0.136269
KLRC2	3822	-0.135891
ORC3	23595	-0.135574
LST1	7940	0.13509
UGT1A7	54577	-0.134999
SFTPA1	653509	-0.134044
U2AF1	7307	0.134019
STRIP1	85369	0.133974
DCST1	149095	0.133064
PUF60	22827	0.13278
DAP3	7818	-0.132514
ANKLE2	23141	0.132386
CAPZA1	829	-0.132329
INTS9	55756	0.13209
KLHDC8B	200942	0.131731
SRSF7	6432	-0.131516
NIP7	51388	-0.130893
TRIM40	135644	-0.1307
HJV	148738	0.130242
RPL13	6137	-0.130014
SPRR2G	6706	0.129962
RBM22	55696	0.129456
LSM2	57819	0.129305
PSMA5	5686	0.129246
EIF1AD	84285	0.128856
WBP11	51729	0.12789
SLU7	10569	0.127827
PMPCA	23203	0.110387

## Sheet: GO analysis_Biological Process
Category	Term	Count	List Total	Pop Hits	Pop Total	Fold Enrichment	PValue	Genes
GOTERM_BP_DIRECT	GO:0000398~mRNA splicing, via spliceosome	17	97	200	19453	17.05	2.73e-15	DDX23, U2AF1, PRPF19, LSM2, SMU1, LSM7, PHF5A, LSM6, SNRPD1, PRPF31, RNPS1, SNRPD3, SNRPF, SNRNP200, SRSF7, SLU7, RBM22
GOTERM_BP_DIRECT	GO:0008380~RNA splicing	12	97	211	19453	11.41	7.42e-09	SMU1, LSM6, PUF60, SNRPD1, DDX23, RNPS1, U2AF1, SNRPD3, SNRPF, WBP11, SRSF7, SLU7
GOTERM_BP_DIRECT	GO:0002181~cytoplasmic translation	8	97	91	19453	17.63	3.3e-07	SARS1, RPL21, RPL36A, RPL35A, RPL13, RPL23A, RPL15, RPL6
GOTERM_BP_DIRECT	GO:0006412~translation	10	97	219	19453	9.16	1.37e-06	EEF1A1, SARS1, RPL21, RPL36A, RPL35A, RPL13, RPL23A, RPL15, RSL24D1, RPL6
GOTERM_BP_DIRECT	GO:1903241~U2-type prespliceosome assembly	4	97	24	19453	33.42	0.000219	PHF5A, SNRPD1, SNRPD3, SNRPF
GOTERM_BP_DIRECT	GO:0042273~ribosomal large subunit biogenesis	4	97	34	19453	23.59	0.000624	NPM1, NIP7, RPL35A, RSL24D1
GOTERM_BP_DIRECT	GO:0036261~7-methylguanosine cap hypermethylation	3	97	8	19453	75.2	0.000662	SNRPD1, SNRPD3, SNRPF
GOTERM_BP_DIRECT	GO:0006397~mRNA processing	7	97	238	19453	5.9	0.00117	PUF60, SNRPD1, U2AF1, WBP11, AURKAIP1, TSEN2, SRSF7
GOTERM_BP_DIRECT	GO:1904874~positive regulation of telomerase RNA localization to Cajal body	3	97	15	19453	40.11	0.00243	CCT3, RUVBL2, RUVBL1
GOTERM_BP_DIRECT	GO:0048025~negative regulation of mRNA splicing, via spliceosome	3	97	23	19453	26.16	0.0057	NPM1, RNPS1, SRSF7
GOTERM_BP_DIRECT	GO:0000244~spliceosomal tri-snRNP complex assembly	3	97	26	19453	23.14	0.00725	PRPF31, PRPF19, LSM2
GOTERM_BP_DIRECT	GO:0000387~spliceosomal snRNP assembly	3	97	29	19453	20.75	0.00897	SNRPD1, SNRPD3, SNRPF
GOTERM_BP_DIRECT	GO:0000354~cis assembly of pre-catalytic spliceosome	2	97	2	19453	200.55	0.00985	DDX23, SNRNP200
GOTERM_BP_DIRECT	GO:0006402~mRNA catabolic process	3	97	34	19453	17.7	0.0122	ZFP36, LSM6, LSM2
GOTERM_BP_DIRECT	GO:0010498~proteasomal protein catabolic process	3	97	38	19453	15.83	0.0151	PSMA5, VCP, PRPF19
GOTERM_BP_DIRECT	GO:0006275~regulation of DNA replication	3	97	47	19453	12.8	0.0226	RUVBL2, ORC3, RUVBL1
GOTERM_BP_DIRECT	GO:0050821~protein stabilization	5	97	230	19453	4.36	0.0272	CCT3, NPM1, RUVBL2, RUVBL1, PARVA
GOTERM_BP_DIRECT	GO:0007100~mitotic centrosome separation	2	97	6	19453	66.85	0.0293	NUP62, AURKA
GOTERM_BP_DIRECT	GO:0000381~regulation of alternative mRNA splicing, via spliceosome	3	97	66	19453	9.12	0.0422	SMU1, PUF60, RNPS1
GOTERM_BP_DIRECT	GO:0000492~box C/D snoRNP assembly	2	97	10	19453	40.11	0.0483	RUVBL2, RUVBL1
