# Supplementary material for: Evaluation of Spliceosome Protein SmD2 as a Potential Target for Cancer Therapy
Source: Int J Mol Sci. 2024 Dec 6;25(23):13131. doi: 10.3390/ijms252313131 (PMC11642717; doi:10.3390/ijms252313131)
Supplement: Supplementary file 1 [file ijms-25-13131-s001.zip › Table S5. Clustered genes with similar essentiality profiles to SNRPD2 RNAi and gene ontology enrichment analysis.xlsx]

## Sheet: Clustered genes
Gene	Efficiency	Selectivity
PSMB2	-2.025	0.018
RPS13	-1.883	-0.079
PSMD1	-1.87	-0.018
SNRPD2	-1.68	-0.182
PSMA1	-1.644	-0.251
KARS	-1.626	-0.181
RPL23A	-1.624	-0.077
RPL32	-1.504	-0.209
RPS19	-1.455	-0.223
PSMB4	-1.374	-0.302
CPSF1	-1.247	-0.168
ADGRG4	-1.161	-0.037
PPP1R7	-1.083	-0.166
GGPS1	-1.023	-0.236
PRTN3	-0.967	-0.086
ANG	-0.876	-0.13
TAB3	-0.806	0.2
PLA2G2D	-0.796	0.003
DIABLO	-0.768	-0.116
ZNF473	-0.761	-0.131
MEGF6	-0.732	-0.199
GREM1	-0.727	-0.07
LRRC29	-0.725	0.207
OFD1	-0.725	0.066
AGA	-0.717	-0.069
ADGRF4	-0.712	-0.105
IGFBP2	-0.675	-0.198
ZNF132	-0.654	-0.154
TM4SF1	-0.652	0.12
VTI1B	-0.642	-0.035
EPC2	-0.641	-0.159
CPT1C	-0.63	-0.042
NDUFA4L2	-0.627	-0.268
IFI16	-0.626	-0.189
MAML1	-0.598	-0.032
RNASE11	-0.595	-0.072
CELA1	-0.59	-0.118
ZIM3	-0.587	-0.09
PCDHA9	-0.566	0.012
NEU3	-0.548	-0.126

## Sheet: GO analysis_Biological Process
Category	Term	Count	List Total	Pop Hits	Pop Total	Fold Enrichment	PValue	Genes
GOTERM_BP_DIRECT	GO:0036388~pre-replicative complex assembly	3	35	23	19453	72.4957	0.000733102	PSMB4, PSMA1, PSMB2
GOTERM_BP_DIRECT	GO:0006521~regulation of cellular amino acid metabolic process	3	35	24	19453	69.475	0.000798872	PSMB4, PSMA1, PSMB2
GOTERM_BP_DIRECT	GO:0002479~antigen processing and presentation of exogenous peptide antigen via MHC class I, TAP-dependent	3	35	25	19453	66.696	0.000867389	PSMB4, PSMA1, PSMB2
GOTERM_BP_DIRECT	GO:0061418~regulation of transcription from RNA polymerase II promoter in response to hypoxia	3	35	27	19453	61.7556	0.00101263	PSMB4, PSMA1, PSMB2
GOTERM_BP_DIRECT	GO:0010972~negative regulation of G2/M transition of mitotic cell cycle	3	35	33	19453	50.5273	0.0015133	PSMB4, PSMA1, PSMB2
GOTERM_BP_DIRECT	GO:1902036~regulation of hematopoietic stem cell differentiation	3	35	34	19453	49.0412	0.00160612	PSMB4, PSMA1, PSMB2
GOTERM_BP_DIRECT	GO:0010498~proteasomal protein catabolic process	3	35	38	19453	43.8789	0.00200387	PSMB4, PSMA1, PSMB2
GOTERM_BP_DIRECT	GO:0038061~NIK/NF-kappaB signaling	4	35	56	19453	39.7	0.000126923	PSMB4, PSMA1, PSMB2, TAB3
GOTERM_BP_DIRECT	GO:0002223~stimulatory C-type lectin receptor signaling pathway	3	35	46	19453	36.2478	0.00292454	PSMB4, PSMA1, PSMB2
GOTERM_BP_DIRECT	GO:0070498~interleukin-1-mediated signaling pathway	3	35	46	19453	36.2478	0.00292454	PSMB4, PSMA1, PSMB2
GOTERM_BP_DIRECT	GO:0031145~anaphase-promoting complex-dependent catabolic process	3	35	47	19453	35.4766	0.00305118	PSMB4, PSMA1, PSMB2
GOTERM_BP_DIRECT	GO:0038095~Fc-epsilon receptor signaling pathway	3	35	48	19453	34.7375	0.00318037	PSMB4, PSMA1, PSMB2
GOTERM_BP_DIRECT	GO:0060071~Wnt signaling pathway, planar cell polarity pathway	3	35	52	19453	32.0654	0.00372233	PSMB4, PSMA1, PSMB2
GOTERM_BP_DIRECT	GO:0043488~regulation of mRNA stability	3	35	65	19453	25.6523	0.0057567	PSMB4, PSMA1, PSMB2
GOTERM_BP_DIRECT	GO:0002181~cytoplasmic translation	4	35	91	19453	24.4308	0.000533506	RPL32, RPS19, RPL23A, RPS13
GOTERM_BP_DIRECT	GO:0031146~SCF-dependent proteasomal ubiquitin-dependent protein catabolic process	3	35	74	19453	22.5324	0.00740243	PSMB4, PSMA1, PSMB2
GOTERM_BP_DIRECT	GO:0043687~post-translational protein modification	3	35	76	19453	21.9395	0.00779378	PSMB4, PSMA1, PSMB2
GOTERM_BP_DIRECT	GO:0033209~tumor necrosis factor-mediated signaling pathway	3	35	79	19453	21.1063	0.00839801	PSMB4, PSMA1, PSMB2
GOTERM_BP_DIRECT	GO:0090090~negative regulation of canonical Wnt signaling pathway	5	35	171	19453	16.2515	0.000217591	GREM1, PSMB4, PSMA1, PSMB2, IGFBP2
GOTERM_BP_DIRECT	GO:0016579~protein deubiquitination	3	35	130	19453	12.8262	0.0216239	PSMB4, PSMA1, PSMB2
GOTERM_BP_DIRECT	GO:0090263~positive regulation of canonical Wnt signaling pathway	3	35	133	19453	12.5368	0.0225639	PSMB4, PSMA1, PSMB2
GOTERM_BP_DIRECT	GO:0050852~T cell receptor signaling pathway	3	35	142	19453	11.7423	0.025484	PSMB4, PSMA1, PSMB2
GOTERM_BP_DIRECT	GO:0000165~MAPK cascade	3	35	157	19453	10.6204	0.030672	PSMB4, PSMA1, PSMB2
GOTERM_BP_DIRECT	GO:0006412~translation	4	35	219	19453	10.1516	0.00651259	RPL32, RPS19, RPL23A, RPS13
GOTERM_BP_DIRECT	GO:0043161~proteasome-mediated ubiquitin-dependent protein catabolic process	4	35	224	19453	9.925	0.00692988	PSMB4, PSMA1, PSMB2, PSMD1
GOTERM_BP_DIRECT	GO:0000209~protein polyubiquitination	3	35	205	19453	8.13366	0.0497335	PSMB4, PSMA1, PSMB2
