# Supplementary material for: Evaluation of Spliceosome Protein SmD2 as a Potential Target for Cancer Therapy
Source: Int J Mol Sci. 2024 Dec 6;25(23):13131. doi: 10.3390/ijms252313131 (PMC11642717; doi:10.3390/ijms252313131)
Supplement: Supplementary file 1 [file ijms-25-13131-s001.zip › Table S6. Anti-tumor drugs list used for SNRPD2 correlated response analysis.xlsx]

## Sheet: agents
Agent	Mechanism of action	Target	Category	Wilcoxon p	Wilcoxon p.adj	ROC p	Cut-off	Cut-off Specificity	Cut-off Sensitivity	AUC	AUC_low ci	AUC_hi ci
vorinostat	HDAC inhibitor	Chromatin histone acetylation	chemotherapy	6.83707e-14	8.2e-13	6.92377e-16	12.065	0.752508	0.54515	0.677	0.634022	0.719978
gefitinib	EGFR inhibitor	EGFR signaling	targeted	2.24874e-13	2.5e-12	2.50324e-15	11.855	0.782609	0.494983	0.67327	0.630355	0.716184
vinorelbine	microtubule inhibitor	Mitosis	chemotherapy	1.19666e-08	1.2e-07	2.5177e-09	11.825	0.489933	0.741611	0.634915	0.59055	0.67928
oxaliplatin	alkylating agent/platinum analog	DNA replication	chemotherapy	2.71668e-07	1.1e-05	1.03009e-07	11.925	0.564784	0.654485	0.621097	0.576494	0.665699
vinblastine	microtubule inhibitor	Mitosis	chemotherapy	5.17924e-07	2e-05	1.65618e-07	11.835	0.48954	0.728034	0.632692	0.583006	0.682378
alisertib	mitosis inhibitor	AURKA	targeted	7.99651e-07	7.2e-06	3.169e-07	11.915	0.525424	0.654237	0.617409	0.572403	0.662414
dactinomycin	antitumor antibiotic	DNA/Protein synthesis	chemotherapy	1.25993e-06	4.7e-05	5.66238e-07	11.905	0.539249	0.658703	0.615674	0.570352	0.660996
sorafenib	multiple receptor tyrosine kinase inhibitor	PDGFR, KIT, VEGFR, RAF	targeted	1.37354e-06	1.1e-05	7.1891e-07	11.985	0.647651	0.560403	0.614291	0.569094	0.659488
vincristine	microtubule inhibitor	Mitosis	chemotherapy	1.58759e-06	5.6e-05	5.73714e-07	11.845	0.467249	0.751092	0.629631	0.578815	0.680447
irinotecan	topoisomerase inhibitor	DNA replication	chemotherapy	1.68068e-06	5.7e-05	8.18592e-07	11.83	0.44186	0.757475	0.612769	0.567945	0.657594
crizotinib	multiple receptor tyrosine kinase inhibitor	MET, ALK, ROS1	targeted	1.16532e-05	0.00038	7.03008e-06	11.945	0.568106	0.607973	0.603244	0.558204	0.648284
mitoxantrone	antitumor antibiotic	DNA replication	chemotherapy	3.46133e-05	0.0011	2.10934e-05	11.855	0.467533	0.744589	0.611345	0.560033	0.662658
cisplatin	alkylating agent/platinum analog	DNA replication	chemotherapy	5.01907e-05	0.0016	3.13495e-05	11.855	0.473469	0.697959	0.605864	0.556028	0.655701
epirubicin	antitumor antibiotic	DNA replication	chemotherapy	5.40101e-05	0.0016	3.79986e-05	11.705	0.332215	0.832215	0.595564	0.550095	0.641034
bortezomib	proteasome inhibitor	protein stability and degradation	chemotherapy	0.000213809	0.0013	0.000168112	11.825	0.45302	0.701342	0.587626	0.541982	0.63327
teniposide	topoisomerase inhibitor	DNA replication	chemotherapy	0.000221648	0.0064	0.000152741	11.795	0.398268	0.770563	0.599305	0.547904	0.650706
cytarabine	antimetabolite	DNA replication	chemotherapy	0.000240507	0.0067	0.000185705	11.925	0.527197	0.661088	0.597075	0.546171	0.647978
osimertinib	EGFR inhibitor	EGFR signaling	targeted	0.00027975	0.0014	0.000227892	11.855	0.701342	0.463087	0.585998	0.540269	0.631728
fulvestrant	antiestrogen	Hormone-related	hormonal	0.00030891	0.0083	0.000241693	11.715	0.816667	0.323333	0.585106	0.539666	0.630545
docetaxel	microtubule inhibitor	Mitosis	chemotherapy	0.000388794	0.01	0.000316623	11.945	0.564784	0.574751	0.583548	0.538078	0.629017
selumetinib	MEK inhibitor	MEK/ERK MAPK signaling	targeted	0.000465049	0.0019	0.000379066	11.855	0.726351	0.425676	0.583124	0.537286	0.628962
gemcitabine	antimetabolite	DNA replication	chemotherapy	0.000485247	0.012	0.000399286	11.795	0.394649	0.77592	0.582438	0.536802	0.628073
trametinib	MEK inhibitor	MEK/ERK MAPK signaling	targeted	0.000589218	0.0019	0.000506025	11.855	0.744186	0.431894	0.580932	0.535318	0.626545
erlotinib	EGFR inhibitor	EGFR signaling	targeted	0.000955167	0.0019	0.000793067	12.055	0.447811	0.681208	0.578255	0.532542	0.623968
cyclophosphamide	alkylating agent	DNA replication	chemotherapy	0.00111182	0.027	0.000971834	11.815	0.741611	0.402685	0.577176	0.531319	0.623032
olaparib	PARP inhibitor	Genome integrity	targeted	0.00151925	0.035	0.00138278	11.935	0.561462	0.604651	0.574679	0.528914	0.620445
topotecan	topoisomerase inhibitor	DNA replication	chemotherapy	0.00245609	0.054	0.00219798	11.805	0.450217	0.735931	0.581445	0.529314	0.633576
palbociclib	CDK inhibitor	Cell cycle	targeted	0.0027927	0.059	0.002549	11.945	0.569536	0.57947	0.570293	0.524635	0.615951
fludarabine	antimetabolite	DNA replication	chemotherapy	0.00341111	0.068	0.0031365	11.995	0.632035	0.536797	0.578737	0.526496	0.630978
talazoparib	PARP inhibitor	Genome integrity	targeted	0.0039266	0.075	0.00359954	11.805	0.385906	0.751678	0.568263	0.522306	0.614219
venetoclax	BCL2 inhibitor	Apoptosis regulation	targeted	0.00480196	0.086	0.00444207	12.105	0.724832	0.402685	0.566748	0.520763	0.612733
nelarabine	antimetabolite	DNA replication	chemotherapy	0.00690824	0.12	0.0064638	11.685	0.843478	0.326087	0.572798	0.520405	0.625191
5-fluorouracil	antimetabolite	DNA replication	chemotherapy	0.0269501	0.43	0.0266514	11.925	0.536424	0.589404	0.552015	0.506022	0.598009
carmustine	alkylating agent	DNA replication	chemotherapy	0.0285789	0.43	0.027594	11.835	0.731602	0.402597	0.558873	0.506495	0.61125
dasatinib	BCR-ABL inhibitor	ABL, SRC, Ephrins, PDGFR, KIT	targeted	0.0346259	0.52	0.0341628	12.155	0.77403	0.29511	0.535433	0.502646	0.56822
paclitaxel	microtubule inhibitor	Mitosis	chemotherapy	0.0572068	0.8
vismodegib	hedgehog inhibitor	SMO	targeted	0.0692945	0.9
afuresertib	PI3K/MTOR signaling	AKT1, AKT2, AKT3/ PI3K/MTOR signaling	targeted	0.0699413	0.63
methotrexate	antimetabolite	DNA replication	chemotherapy	0.103226	1
dacarbazine	alkylating agent	DNA replication	chemotherapy	0.114334	1
romidepsin	HDAC inhibitor	Chromatin histone acetylation	chemotherapy	0.20574	1
niraparib	PARP inhibitor	Genome integrity	targeted	0.225769	1
ibrutinib	BTK inhibitor	signal transduction inhibitor	targeted	0.22925	1
savolitinib	c-MET inhibitor	MET	targeted	0.317807	1
lapatinib	ERBB inhibitor	EGFR, ERBB2/RTK,EGFR signaling	targeted	0.324065	1
alpelisib	PI3K/MTOR signaling	PI3Kalpha//PI3K/MTOR signaling	targeted	0.357533	0.36
temsirolimus	PI3K/MTOR signaling	mTOR/PI3K/MTOR signaling	targeted	0.420285	1
rapamycin	PI3K/MTOR signaling	mTOR/PI3K/MTOR signaling	targeted	0.423066	1
afatinib	EGFR inhibitor	EGFR signaling	targeted	0.492454	1
nilotinib	BCR-ABL inhibitor	ABL	targeted	0.529834	1
rucaparib	PARP inhibitor	Genome integrity	targeted	0.766772	1
lenalidomide	CRBN	Protein stability and degradation	targeted	0.789668	1
ribociclib	CDK inhibitor	Cell cycle	targeted	0.799509	1
bosutinib	BCR-ABL inhibitor	ABL,SRC, TEC	targeted	0.804878	1
temozolomide	alkylating agent	DNA replication	chemotherapy	0.821815	1
bleomycin	antitumor antibiotic	dsDNA break induction/DNA replication	chemotherapy	0.849366	1
bicalutamide	antiandrogen	Hormone-related	hormonal	0.849366	1
dabrafenib	BRAF inhibitor	BRAF/ERK MAPK signaling	targeted	0.947956	1
tamoxifen	antiestrogen	Hormone-related	hormonal	0.996963	1
